# Supplementary material for: Sulfated glycosaminoglycans and low-density lipoprotein receptor mediate the cellular entry of Clostridium novyi alpha-toxin
Source: Cell Res. 2021 May 10;31(8):935–8. doi: 10.1038/s41422-021-00510-z (PMC8107810; doi:10.1038/s41422-021-00510-z)
Supplement: Supplementary file 2 — Supplementary information, Table S1 [file 41422_2021_510_MOESM2_ESM.xlsx]

## Sheet: Tcna screen
Supplementary information, Table S1
Lists of target genes identified from CRISPR–Cas9 screen.
(R0: before screen, R3: after 3 rounds of screens.)
R0		R3		R3/R0
gene_id	reads_number	gene_id	reads_number	gene_id	R3/R0	rank
PCDHGC5	4153	B4GALT7	2630611	B4GALT7	6047.38	1
GAGE7	3704	B3GALT6	1491161	B3GALT6	3924.11	2
UGT1A9	3121	EXT1	376435	EXT1	2413.04	3
PCDHAC2	2195	TBL1XR1	360473	TBL1XR1	1122.97	4
USP17L5	1883	GBP3	240953	SLC35B2	656.847	5
USP17L30	1723	SLC35B2	145820	GBP3	592.022	6
CT47A9	1650	PARP10	118747	PARP10	539.759	7
CSPG4	1542	RCOR3	52367	RCOR3	250.56	8
CT47B1	1400	LNX1	41884	LNX1	221.608	9
TSPY8	1372	CT47B1	30913	IL31RA	100.867	10
XAGE1E	1062	ITGB1	28164	ITGB1	89.4095	11
PRR20E	1056	GSC	27838	GSC	83.0985	12
TBC1D3H	1039	IL31RA	25822	ITFG1	65.1187	13
BAGE5	1020	B3GAT3	14911	LYPLAL1	64.7591	14
TMEM225	985	ITFG1	14261	TMEM121	54.7562	15
RBMY1J	975	LYPLAL1	14247	B3GAT3	52.1364	16
CGB8	924	FILIP1	13573	CTSL	51.6519	17
DAZ4	912	ITGA7	13437	ITGA7	45.0906	18
SLC6A5	891	TRIM63	12981	RNF145	42.4635	19
OPN1MW2	852	RND1	12872	FILIP1	41.892	20
PRAMEF9	851	APOA5	12338	PIPOX	39.0286	21
SPANXE	817	hsa-mir-3692	11580	TRIM63	37.1948	22
XKRY2	807	TMEM121	11006	BTN2A1	35.847	23
IGFN1	804	C19orf66	10459	APOA5	33.0777	24
LIMS3L	800	BTN2A1	10073	C19orf66	30.6716	25
SPANXB2	792	RNF145	9894	RND1	30.3585	26
ZNF559-ZNF177	790	PIPOX	9562	MAP4K5	26.9795	27
USP17L22	788	CTSL	9349	FCGR2A	26.6371	28
THSD7B	782	EXTL3	8774	PSMD14	26.0842	29
CD99_Y	773	EXT2	7845	GALK2	24.3854	30
DEFA3	761	URB2	7764	NAA11	23.3467	31
SPRY3_Y	750	GALK2	7657	EXT2	23.2101	32
ATP6V0C	745	ZNF99	7163	ABHD1	22.5399	33
DHRSX_Y	738	NPY2R	7022	LACE1	22.3347	34
RBMY1E	728	ADRA1B	6918	ZNF99	22.2453	35
POTEM	719	MAP4K5	6583	C16orf55	22.2121	36
TBC1D32	718	KIF13A	6506	CT47B1	22.0807	37
GNB2	705	KRTAP10-7	6153	KIF13A	21.6867	38
C1QTNF9B	691	hsa-mir-4490	5992	URB2	21.5069	39
CCL3L3	686	ABHD1	5928	HS6ST3	20.0943	40
hsa-mir-550b-2	684	LOC100130451	5855	UCN2	20.0293	41
RANBP6	682	LACE1	5606	EXTL3	19.9863	42
TRIM49C	675	NonTargetingControlGuideForHuman_0012	5503	NPY2R	19.8924	43
ASMT_Y	668	MSL1	5205	ADRA1B	19.2702	44
VAMP7_Y	664	DRD2	5176	LOC100130451	19.2599	45
AOC1	662	TMEM86B	4906	KRTAP10-7	18.9907	46
SMIM21	653	HS6ST3	4903	SULT1B1	17.7374	47
CNTN3	651	L3MBTL2	4871	SLC7A8	17.702	48
SULT1A2	650	EPS8	4855	CDK7	17.3304	49
LOC649330	649	DGAT2	4808	ARIH2OS	17.2773	50
ZFYVE21	647	NonTargetingControlGuideForHuman_0741	4808	OR1N1	17.2447	51
HBG2	647	CSNK2A3	4732	C6orf226	17.0161	52
FAM25G	644	NAA11	4646	ERI3	16.9856	53
PLXNB1	643	PAPD7	4588	MSL1	16.7903	54
DEFB103B	640	FLJ22184	4427	DRD2	16.2257	55
ATP6V0B	639	ASZ1	4187	PAPD7	16.042	56
2020-09-06	634	ARIH2OS	4112	AP1AR	15.3352	57
SMCR7	633	UCN2	4106	WFDC10B	15.2976	58
NUTMF	633	PINK1	4060	IGSF3	14.9281	59
NR4A3	629	GJD2	4024	LPAR4	14.8571	60
FAM47E-STBD1	626	CDK7	3986	PINK1	14.4484	61
LOC100288255	625	ZFAND3	3981	GCNT4	14.4118	62
IVL	625	MEIOB	3955	MEIOB	14.3818	63
AKAP17A_Y	622	hsa-mir-572	3839	DDX4	14.2089	64
hsa-mir-941-4	618	EREG	3816	WDR72	14.1402	65
PCBP3	611	CREBZF	3762	CREBZF	13.9851	66
CSTB	606	ARFGEF2	3699	ZNF383	13.3658	67
GGCX	604	hsa-mir-4801	3689	TMEM86B	12.9788	68
TAPBPL	603	OAZ3	3674	ATP1A4	12.7872	69
SFMBT2	602	COX6A1	3672	EPS8	12.7428	70
MBD3L5	601	SYT7	3668	FLJ22184	12.6486	71
CHSY3	600	KRTAP5-10	3576	EREG	12.5941	72
COX7A1	599	SLC7A8	3505	L3MBTL2	12.5866	73
L1CAM	597	RAI1	3474	PROC	12.463	74
EPPIN-WFDC6	596	ZNF383	3435	ZFAND3	12.4019	75
EIF2AK3	596	FCGR2A	3303	METTL23	12.2602	76
LOC643802	595	METTL23	3298	CSNK2A3	12.1333	77
DOK4	592	OR1N1	3242	APH1B	12.0314	78
POTEB2	591	PROC	3203	FAM19A5	11.9845	79
FPR2	590	SULT1B1	3175	DGAT2	11.6135	80
SIM1	588	GSN	3168	FAM19A3	11.5369	81
SPRR2E	586	C6orf226	3165	TMEM251	11.48	82
CFC1B	585	FHL3	3132	DHX8	11.2055	83
SYT11	584	APH1B	3068	FHL3	10.875	84
TDRD9	583	hsa-mir-5584	3052	CSK	10.8522	85
KDM8	579	OLR1	3038	USP32	10.7747	86
TAS2R20	578	hsa-mir-548o-2	3032	ATF4	10.7731	87
SPACA5B	576	DNAH10	3029	DOCK2	10.654	88
CCIN	576	PRAMEF10	3027	OAZ3	10.6493	89
SPAG11B	573	WDR72	3026	ASZ1	10.5732	90
ASNSD1	572	HIVEP2	2949	NOL9	10.4394	91
NXF5	572	NQO2	2943	SYT7	10.3616	92
ZNF816-ZNF321P	572	THEM5	2906	MTPAP	10.3095	93
IKBKB	571	USP11	2885	DNAH10	10.2678	94
PGA5	569	NonTargetingControlGuideForHuman_0333	2847	GSN	10.2524	95
TCEAL8	567	NonTargetingControlGuideForHuman_0194	2819	GJD2	10.136	96
HLA-DOB	566	PMAIP1	2817	PRAMEF10	10.0565	97
POC1B-GALNT4	565	AP1AR	2791	THEM5	10.0554	98
GLUD2	565	NUPR1L	2762	IFNW1	9.932	99
PLCXD1_Y	565	NOL9	2756	USP11	9.91409	100
C17orf99	564	EPPK1	2689	SPAG8	9.77821	101
GNE	564	KCNK17	2657	PMAIP1	9.64726	102
KCNJ3	564	ZSWIM7	2657	SEC61A2	9.41667	103
RNF185	564	BLCAP	2600	MT1H	9.33065	104
IFNA2	564	SAA1	2596	HIVEP2	9.30284	105
TRPV5	563	SERPINB6	2588	COX6A1	9.13433	106
OR52M1	562	DOCK2	2525	SERPINB10	8.92462	107
SLC25A35	562	SPAG8	2513	GPR162	8.83521	108
PRODH	561	IGSF3	2493	CDKN2AIPNL	8.78899	109
GTPBP6_Y	561	IFNW1	2483	KCNK17	8.68301	110
SPIN2B	561	PSMD14	2478	NQO2	8.6305	111
FBXW2	560	IVL	2468	NUPR1L	8.60436	112
PROSER2	558	KRT23	2458	ARFGEF2	8.54273	113
IL10RB	558	POPDC2	2451	POPDC2	8.45172	114
HEPACAM	558	THOC7	2438	SERPINB6	8.3754	115
ZNF728	557	GCNT3	2413	C9orf40	8.34591	116
THSD1	556	CT47A9	2411	MAPK8	8.23377	117
CRIP1	556	OR5W2	2370	THOC7	8.18121	118
hsa-mir-3910-2	556	ERI3	2361	TXNL4B	8.14801	119
VSIG1	556	GPR162	2359	CHL1	8.09677	120
UGT2A2	556	SGK223	2358	IL21	7.97436	121
CCDC140	555	ATF4	2327	EPPK1	7.7942	122
IL3RA_Y	555	MT1H	2314	SGK223	7.78218	123
OR51T1	554	FAM19A5	2313	MILR1	7.72632	124
OSMR	554	hsa-mir-4804	2305	GCNT3	7.68471	125
SOX5	553	TMEM251	2296	AGPAT4	7.66935	126
ZNF735	552	LPAR4	2288	MED15	7.66667	127
SLC39A5	552	TXNL4B	2257	ZNF484	7.64789	128
ETAA1	552	EVA1A	2257	EVA1A	7.52333	129
TRAFD1	551	DDX4	2245	GBA	7.48035	130
PPP1R3C	551	PNLIPRP3	2234	PIK3R1	7.47573	131
TST	551	KLF14	2213	C9orf50	7.43147	132
GLRA3	551	GCNT4	2205	RAI1	7.40725	133
EIF3CL	550	CSK	2203	CCDC116	7.39316	134
ABL2	550	C16orf55	2199	TBRG1	7.34263	135
HSFY2	549	ZNF484	2172	SH2D4A	7.251	136
ACER1	549	SAMSN1	2168	KLF14	7.16181	137
CUL4B	549	SLC25A4	2160	KRTAP5-10	7.09524	138
TOB1	549	NARF	2137	SLC25A4	6.96774	139
SMCR7L	549	hsa-mir-3650	2116	CCDC82	6.94828	140
MAFG	548	PKP3	2054	IGFBP4	6.83271	141
PPIC	548	DPYSL3	2039	SAA1	6.83158	142
NBPF8	548	PPIAL4D	2023	ZSWIM7	6.83033	143
ACAD11	548	CHL1	2008	PNLIPRP3	6.81098	144
HSP90AA1	547	OPRM1	1975	SEC11C	6.74359	145
CXorf21	546	USP32	1961	CLEC4F	6.70233	146
MPP3	546	SULT4A1	1946	CHRNA2	6.60849	147
TF	545	FLJ44635	1945	DRAM1	6.57386	148
CT45A6	545	ZNF629	1934	C18orf21	6.55191	149
RBM4	544	TMEM39A	1934	FLJ44635	6.54882	150
MB	544	MED15	1932	NLGN3	6.54783	151
BST1	544	hsa-mir-3909	1920	NARF	6.47576	152
MUC16	543	CDKN2AIPNL	1916	SMAP1	6.46256	153
LILRB1	543	AGPAT4	1902	ACER3	6.20833	154
ACOT1	542	hsa-mir-6808	1885	PKP3	6.1497	155
P2RX4	541	GPAA1	1866	KRT23	6.145	156
AQP8	541	TBRG1	1843	DPYSL3	6.14157	157
PQLC2	541	IGFBP4	1838	ZNF513	5.97952	158
TVP23C-CDRT4	540	ZNF319	1825	ZNF629	5.96914	159
MAN2A2	540	SH2D4A	1820	INTS12	5.96341	160
C5orf64	539	DNAJB7	1818	VCX2	5.93262	161
GLYATL3	539	NonTargetingControlGuideForHuman_0325	1817	OR5W2	5.925	162
COL22A1	539	ZNF236	1813	MYLPF	5.91096	163
OLR1	539	ATP1A4	1803	ANKRD36	5.84177	164
ADAMTS1	538	KIAA1407	1793	S100A5	5.83929	165
BPY2C	538	SERPINB10	1776	MKI67IP	5.80508	166
BECN1	537	ZNF513	1752	KIAA1407	5.78387	167
PLEKHO2	537	CCDC116	1730	SEC23B	5.75847	168
DEFB104B	536	GALNTL6	1729	SULT4A1	5.67347	169
GBAS	536	FAM19A3	1719	MEP1B	5.64407	170
OR2A42	535	GBA	1713	OLR1	5.63636	171
RPS4Y1	535	NonTargetingControlGuideForHuman_0826	1706	OPRM1	5.6108	172
SDF4	535	ZNF528	1701	ZNF324	5.60498	173
OR5AS1	535	FEZ1	1687	TAGLN2	5.5947	174
TBCEL	535	NonTargetingControlGuideForHuman_0334	1683	SIAE	5.5945	175
PRY2	535	VCX2	1673	BCL9L	5.56015	176
IL12B	535	hsa-mir-4455	1673	SMIM14	5.544	177
CHCHD6	534	XAGE5	1646	DAND5	5.54148	178
SULF1	534	FAM151B	1638	CSNK2A1	5.50704	179
URAD	534	SIAE	1628	XAGE5	5.45033	180
NUDT17	533	NonTargetingControlGuideForHuman_0940	1619	CNIH4	5.42412	181
FAM186B	533	MBD3L5	1618	DNAJB7	5.41071	182
RAB31	532	NonTargetingControlGuideForHuman_0372	1610	SF3A2	5.40201	183
BOLA2B	532	NSRP1	1602	C12orf65	5.37895	184
RINL	532	TMEM151B	1592	GPAA1	5.37752	185
TP53TG3C	532	KIAA0141	1591	TMEM39A	5.34254	186
MROH8	531	UCK1	1581	MYB	5.32129	187
NAT9	531	ZNF324	1575	GPR146	5.31984	188
PFN2	530	hsa-mir-1273f	1575	ZNF528	5.31562	189
ITGAX	530	CSNK2A1	1564	BLCAP	5.30612	190
FCRL5	529	PIK3R1	1540	UCK1	5.27	191
TFF3	529	NLGN3	1506	ZBTB24	5.22131	192
SCXB	529	ACER3	1490	C10orf82	5.2139	193
MEOX2	529	STK25	1484	SAMSN1	5.17422	194
DEAF1	528	BCL9L	1479	ELP2	5.17391	195
HBA2	528	TAGLN2	1477	GALNTL6	5.13056	196
CDH12	527	MILR1	1468	ZNF706	5.12258	197
C4B	527	SMAP1	1467	TRIM5	5.11667	198
CDK5R2	525	C9orf50	1464	ICOSLG	5.11429	199
FRMPD1	525	2020-09-05	1450	GLYATL2	4.99448	200
PDE6C	524	COL16A1	1449	KIAA0141	4.98746	201
COL27A1	524	CLEC4F	1441	JAGN1	4.93464	202
ADAMTS19	524	SLC5A11	1433	PPHLN1	4.89778	203
FOXR1	523	NIPSNAP3A	1431	ECE2	4.79775	204
SMAD9	523	OR4L1	1429	NSRP1	4.76786	205
RIMBP3C	523	2020-09-02	1419	RLN2	4.73709	206
LAMP5	523	CHRNA2	1401	ZNF319	4.69152	207
IL13	523	GNA12	1400	PPIAL4D	4.68287	208
MSC	522	CNIH4	1394	ASAP3	4.6037	209
ZNF365	522	SMIM14	1386	ASPH	4.54615	210
ERRFI1	522	SUMO4	1374	PIAS1	4.53759	211
PTPN1	521	VSTM1	1368	CTNS	4.49451	212
CYP2A13	521	SEC23B	1359	KRTAP19-6	4.45802	213
NLRP5	520	GRB10	1339	FOCAD	4.43704	214
N4BP3	520	C9orf40	1327	STK25	4.40356	215
PCOLCE	520	MYB	1325	METTL2A	4.38596	216
SPATA31D4	520	CASC10	1320	IER2	4.38222	217
ATP13A2	519	SEC11C	1315	FBXW5	4.35836	218
XCL2	519	GPR146	1314	FEZ1	4.32564	219
DPH6	519	MTPAP	1299	TMEM151B	4.31436	220
OR51E2	518	C17orf64	1290	C8orf33	4.31373	222
DEFB105B	518	WFDC10B	1285	CASC10	4.31373	221
MEF2BNB-MEF2B	518	ZSCAN2	1282	FAM151B	4.31053	223
CBFA2T3	518	FBXW5	1277	ZSCAN2	4.25914	224
FAM83D	518	ZBTB24	1274	VSTM1	4.24845	225
ABCG4	518	DAND5	1269	NGFRAP1	4.18483	226
SNTB1	517	MAPK8	1268	TDGF1	4.15789	227
USP13	517	FGF19	1261	GTF2H1	4.15111	228
RRAGB	517	hsa-mir-8066	1253	CYP2C9	4.12969	229
ZBED1_Y	517	DDX21	1251	FAM131C	4.125	230
TAF15	516	TFF3	1249	ING5	4.07111	231
hsa-mir-6715b	516	IL21	1244	ZNF236	4.01996	232
FAM162A	515	ASAP3	1243	DPP3	3.98438	233
SCAND3	515	PODXL2	1230	CD74	3.976	234
PNMA3	515	CTNS	1227	HNRNPA1L2	3.9697	235
NAA40	515	MR1	1219	ATG4C	3.96396	236
PSPH	515	hsa-mir-520e	1215	IVL	3.9488	237
PTPN20B	515	CYP2C9	1210	CCNJ	3.92946	238
SPATC1	514	CCDC82	1209	DXO	3.86321	239
ZNF688	514	PIAS1	1207	SLC5A11	3.86253	240
SEMA4D	514	SBNO2	1203	TENM4	3.85965	241
EPGN	513	C18orf21	1199	SBNO2	3.85577	242
SLC25A17	513	FOCAD	1198	OR4L1	3.82086	243
C2orf72	513	NonTargetingControlGuideForHuman_0593	1177	LAMA2	3.81221	244
TNIP2	513	TRPM7	1176	RMDN3	3.77567	245
SPDYE6	512	hsa-mir-5193	1172	DCAF8	3.74558	246
SPATA31A7	511	LRRC66	1168	WFDC1	3.7393	247
MTMR8	511	DRAM1	1157	SUMO4	3.7337	248
GPA33	511	RNF7	1140	MPP1	3.71728	249
CRISPLD1	511	FHIT	1138	CFHR1	3.69302	250
MRGPRF	510	ZNF438	1136	C17orf64	3.68571	251
SCGB1A1	510	TMED1	1136	LOC100289561	3.64216	252
ELOVL7	510	SEC61A2	1130	HMOX1	3.63131	253
MOSPD1	510	IFIT5	1125	SQSTM1	3.61149	254
UHRF1BP1L	510	GLRX3	1123	TMED1	3.60635	255
RPL39L	509	S100A3	1118	MR1	3.57478	256
RET	509	MEF2BNB-MEF2B	1114	GNA12	3.57143	257
USE1	509	OXCT2	1110	NIPSNAP3A	3.54208	258
AKR1B15	508	NonTargetingControlGuideForHuman_0386	1108	FABP3	3.53405	259
TMSB15B	508	PPHLN1	1102	OXCT2	3.51266	260
SHISA9	508	C8orf33	1100	ZC3H4	3.4554	261
C16orf52	507	TENM4	1100	NRAS	3.4386	262
WASF3	507	ST3GAL4	1086	LRRC66	3.4152	263
CST5	507	NDUFB9	1085	TRPM7	3.39884	264
FSTL5	507	NonTargetingControlGuideForHuman_0912	1077	GIPR	3.3956	265
CDON	506	SF3A2	1075	FGF19	3.38978	266
TRIM39-RPP21	506	ELP2	1071	NIT2	3.37113	267
SIGLEC10	506	SQSTM1	1069	RAD21	3.35762	268
NELFE	506	DCAF8	1060	THNSL2	3.35484	269
SMLR1	506	ZNF735	1059	ARID1A	3.34314	270
NEK3	505	CRISPLD1	1051	BORA	3.31034	271
NKX3-2	505	SMOX	1040	TMEM261	3.27885	272
KRTAP5-10	504	KLRF2	1039	PODXL2	3.25397	273
COL6A3	504	SLC10A1	1037	ST3GAL4	3.2515	274
IL9R_Y	504	GTSF1	1025	GRB10	3.21875	275
LIM2	504	C12orf65	1022	MCAT	3.19134	276
OR4F3	504	ZNF263	1020	FZD8	3.17769	277
TCERG1L	503	NonTargetingControlGuideForHuman_0697	1020	TRMT10B	3.164	278
KRTAP1-4	503	hsa-mir-1193	1016	ADAM29	3.16105	279
CARD17	503	TMEM86A	1015	COL16A1	3.13636	280
hsa-mir-512-2	503	RLN2	1009	AHNAK	3.08974	281
SLC25A44	502	CSF2	1001	DDX21	3.06618	282
NXF2B	502	METTL2A	1000	FHIT	3.05914	283
CGA	502	MEP1B	999	ANKRD27	3.05357	284
KCTD1	502	CD74	994	TMEM86A	3.03892	285
ZNF683	502	RMDN3	993	S100A3	2.99732	286
ADCY9	502	FABP3	986	BHLHA9	2.97378	287
ISY1-RAB43	502	IER2	986	IFIT5	2.96053	288
PPME1	502	S100A5	981	TNP1	2.95804	289
TAS2R46	501	INTS12	978	ADAM17	2.94717	290
TATDN3	501	DHX34	977	DHX34	2.92515	291
ANKRD20A4	501	C10orf82	975	IL1R1	2.91975	292
OR6P1	501	ZNF594	971	RAB39A	2.90678	293
OR4F5	500	MS4A6E	970	PDGFRA	2.9052	294
PAIP2B	500	IGFBP3	966	RAB11FIP3	2.9	295
SPATA6L	500	AHNAK	964	CCDC152	2.87952	296
TMEM56-RWDD3	500	FAM185A	963	KLK3	2.87591	297
TRMU	500	WFDC1	961	MYT1L	2.87419	298
USF1	500	ABCC8	960	CNKSR3	2.84195	299
SLC15A1	500	PDGFRA	950	STK36	2.83398	300
OR52E6	500	CCNJ	947	ZDHHC1	2.80469	301
TP53I3	500	CNKSR3	935	SLC10A1	2.79515	302
ACVR1	500	GTF2H1	934	APOBEC2	2.79352	303
CGREF1	499	RAB11FIP3	928	GTSF1	2.79292	304
HN1L	499	GIPR	927	NTNG1	2.788	305
CAPN10	499	ANKRD36	923	ZNF263	2.77929	306
ENTPD7	499	TRIM5	921	CDC34	2.77917	307
LOC729059	499	HNRNPA1L2	917	GLRX3	2.77284	308
MTG1	499	ING5	916	RNF7	2.76699	309
EPHB1	499	GLYATL2	904	NDUFB9	2.69231	310
TMEM189-UBE2V1	499	2020-09-06	897	MBD3L5	2.69218	311
OR2M7	499	ICOSLG	895	CSF2	2.68365	312
VWA5A	497	MYT1L	891	GJB7	2.67266	313
NIF3L1	497	FAM131C	891	FAM185A	2.66759	314
TMC5	497	MCAT	884	ZFP2	2.66522	315
GPR62	497	NGFRAP1	883	DYNLT1	2.64706	316
ZNF334	497	ATG4C	880	ZNF438	2.62963	317
ZNF571	497	ARMC6	873	CLDN3	2.62393	318
PRB2	496	MYLPF	863	ZNF705A	2.61972	319
TEKT3	496	ECE2	854	ZBTB41	2.59535	320
NXPH1	496	EPPIN-WFDC6	848	DNAJC4	2.58163	321
BAALC	496	TNP1	846	SMOX	2.5679	322
THEG	496	ADAM29	844	RGS7BP	2.53374	323
IRF1	496	ZNF791	843	IGFBP3	2.5288	324
C19orf73	495	NonTargetingControlGuideForHuman_0100	840	KLRF2	2.51574	325
TNFRSF6B	495	HNRPDL	838	MBOAT1	2.50769	326
TAF1L	494	ITPA	836	HNRPDL	2.48665	327
SPANXF1	494	CTPS2	835	RAB27B	2.48416	328
OR2A7	494	AKR1B15	833	JUNB	2.46774	329
LONRF1	494	THNSL2	832	TMPRSS4	2.43558	330
NSD1	493	MATN3	830	PKHD1L1	2.39247	331
LASP1	493	KLHL13	826	ALS2CR12	2.38667	332
OR9G9	493	RGS7BP	826	MS4A6E	2.36585	333
FAM117B	493	ANXA11	821	TFF3	2.36106	334
MAMLD1	493	DXO	819	CTPS2	2.35211	335
RPS17L	492	DHX8	818	TOM1	2.33333	336
TECPR1	492	NonTargetingControlGuideForHuman_0118	818	XAGE2	2.31513	337
SLC35D2	492	LAMA2	812	PSORS1C1	2.29744	338
FAM209A	492	hsa-mir-4800	808	CCL4	2.28333	339
WSCD2	492	ABL2	797	PID1	2.28194	340
C17orf78	491	BHLHA9	794	ZDHHC9	2.27778	341
SOX7	491	CFHR1	794	KLHL13	2.26301	342
SAMD8	491	ZNF706	794	NADKD1	2.25641	343
SRCRB4D	491	TRMT10B	791	JMY	2.25217	344
FAM156B	490	ZSCAN4	790	ANKRD61	2.25143	345
BLCAP	490	TDGF1	790	KIAA1432	2.24473	346
NTPCR	490	KLK3	788	C11orf71	2.24	347
FERD3L	490	NRAS	784	DCLK3	2.23913	348
SNX19	490	ADAM17	781	ATF7IP	2.2214	349
JMJD7-PLA2G4B	490	STAP2	775	CHST14	2.2191	350
ATP5G3	489	FZD8	769	BCL7C	2.20779	351
TMEM215	489	DPP3	765	ZNF594	2.19683	352
USP22	489	JUNB	765	FAM19A1	2.19403	353
CLDN12	489	GPRIN3	759	MATN3	2.18421	354
OCM2	488	JAGN1	755	RNF38	2.18382	355
ABCA1	488	OR13C2	753	MCTP1	2.18132	356
LAT2	488	GJB7	743	GPRIN3	2.17479	357
ALDH3A2	488	LOC100289561	743	BACE2	2.16987	358
PAQR4	487	ITGAX	742	IFNLR1	2.16667	359
hsa-mir-7973-2	486	NRSN1	738	NRSN1	2.16422	360
OR5D18	486	MFSD8	737	MEF2BNB-MEF2B	2.15058	361
ARPC1A	486	ZC3H4	736	HIST1H4A	2.13609	362
PPP2R3B_Y	486	STK36	734	FAM221B	2.11842	363
ZNF606	486	ZBTB26	727	RBM4B	2.11739	364
LMOD1	486	HIST1H4A	722	LRRC37B	2.11111	365
RFPL4AL1	486	ZNF783	719	FJX1	2.10561	366
SLC44A2	486	HMOX1	719	ZNF546	2.09846	367
UGT3A1	486	ZDHHC1	718	TRIM74	2.09375	368
KRTAP7-1	486	FOXR2	716	C1orf50	2.08667	369
CHCHD3	485	hsa-mir-5009	714	CRY1	2.08571	370
SLC52A1	485	MPP1	710	ITPA	2.08479	371
SYTL5	485	MAGEA12	705	MAGEA12	2.06745	372
OR5L2	485	hsa-mir-1294	703	TSPAN32	2.05988	373
MPHOSPH6	485	COL22A1	703	CRISPLD1	2.05675	374
KIDINS220	485	hsa-mir-1271	697	C3orf36	2.05536	375
CCND1	485	NTNG1	697	OR10V1	2.05455	376
PM20D2	484	hsa-mir-3180-5	695	ANXA11	2.0525	377
SPANXC	484	APOBEC2	690	ZCCHC18	2.04545	378
GPC3	484	TSPAN32	688	TMEM245	2.03822	379
SPRR4	483	RAB39A	686	TSGA13	2.03691	380
NTSR2	483	MKI67IP	685	RHOXF1	2.03593	381
RBAK-RBAKDN	483	ANKRD27	684	TBC1D10C	2.03008	382
KCNJ18	483	ARID1A	682	ZNF783	2.01401	383
TRMT2B	483	ZNF546	682	BSPH1	2.00893	384
EVA1C	483	BACE2	677	ABCC8	2	385
NOD1	483	CDC34	667	ARMC6	1.97511	386
SYDE1	483	NonTargetingControlGuideForHuman_0119	667	MS4A7	1.97193	387
GPIHBP1	482	SLC15A3	658	AIG1	1.96525	388
URGCP-MRPS24	482	ZDHHC9	656	EIF2S1	1.95812	389
FUT3	482	NIT2	654	EIF1AY	1.95694	390
LSS	482	SCG2	654	OR13C2	1.95078	391
LYZL2	482	FAM221B	644	C4orf26	1.94944	392
A1BG	482	FJX1	638	DHX16	1.93778	393
OR2L8	482	TMEM88	629	NLRP4	1.93355	394
EIF4E2	481	ZNF454	617	BCAS1	1.92664	395
HDAC10	481	ITPR1	617	ZNF791	1.92466	396
EMR3	481	NADKD1	616	KLK11	1.92025	397
IVD	481	CLDN3	614	ZNF735	1.91848	398
ANKRD45	480	NonTargetingControlGuideForHuman_0726	613	BTK	1.90909	399
ABCC8	480	ZFP2	613	HELQ	1.90761	400
ZNF211	480	TSGA13	607	ZBTB26	1.89323	401
EMR1	480	ADAM32	607	SLC15A3	1.8908	402
UNC5B	479	ATF7IP	602	MRPL50	1.8853	403
HEPACAM2	479	MINA	594	GP6	1.88506	404
GTF2H2C	479	RNF38	594	TMEM88	1.87202	405
TPMT	479	C3orf36	594	ZSCAN4	1.86761	406
CREB3L3	478	ASPH	591	UNC13A	1.86561	407
DHRS4L2	478	LRRC4B	588	CDK11A	1.85517	408
CTRB2	478	TOM1	588	KCTD18	1.85385	409
ADH1B	478	KRTAP19-6	584	WRB	1.85284	410
TOX3	478	NLRP4	582	PIAS4	1.84507	411
ADCY8	478	PHYKPL	579	NDUFB7	1.84133	412
IP6K2	477	hsa-mir-6124	579	GOLGA1	1.83784	413
MITD1	477	SYT17	572	KCNK13	1.81639	414
RGS17	477	MACROD2	571	FAM24A	1.80508	415
UHRF1	477	OR10V1	565	MFSD9	1.80255	416
FAM136A	477	KRTAP5-8	562	PRRT2	1.7987	417
PDE6G	477	MS4A7	562	MFSD8	1.79756	418
WIPI1	476	OR4K13	561	NNAT	1.77734	419
BRS3	476	TIMP4	560	LAMC1	1.77	420
DSC1	476	ZBTB41	558	FOXR2	1.7549	421
VGLL1	476	SUCNR1	556	TNFRSF12A	1.75285	422
DCAF8L2	476	PRRT2	554	CELF2	1.75088	423
RAB11B	476	KCNK13	554	LLGL2	1.7485	424
CDK4	476	WRB	554	FAM129C	1.73541	425
INSL5	476	GPATCH2	552	ZFP106	1.7299	426
INPP5D	476	XAGE2	551	MYCL1	1.70732	427
CCDC135	475	RAB27B	549	BTN3A1	1.70513	428
CNPY1	475	FGD5	548	UBTD2	1.69349	429
hsa-mir-514a-3	475	CCL4	548	REL	1.69099	430
PYCRL	475	TTC39A	547	CLDN17	1.68182	431
C15orf43	475	LOC256021	546	RICTOR	1.66839	432
MACF1	475	hsa-mir-4305	544	KRT6C	1.65919	433
STAP2	474	OR52N1	541	ADI1	1.65476	434
RBP3	474	TBC1D10C	540	HPR	1.64331	435
OR2L3	474	hsa-mir-103b-2	539	ZC3H13	1.64103	436
TMEM159	474	ZFP106	538	AKR1B15	1.63976	437
MAEA	474	NCS1	538	LOC256021	1.63964	438
TADA1	474	ALS2CR12	537	EVI5L	1.63877	439
ADCK5	474	KIAA1432	532	ZSCAN29	1.636	440
SEPHS1	473	NonTargetingControlGuideForHuman_0134	528	STAP2	1.63502	441
KLHL21	473	MRPL50	526	NDRG2	1.635	442
SBK1	473	PIAS4	524	TRMT1	1.63235	443
SMPD2	473	IFNLR1	520	MAGEA3	1.62705	444
FBXO42	473	JMY	518	PRSS38	1.62617	445
ERAS	473	PID1	518	PPP2R5B	1.62562	446
VSIG8	473	HPR	516	SERPINC1	1.62544	447
TSSC4	473	DCLK3	515	BRSK1	1.625	448
OR4C12	473	CRY1	511	LRRC4B	1.62431	449
ATN1	472	BCL7C	510	HOXA4	1.62326	450
NOMO3	472	hsa-mir-5011	510	TIMP4	1.61383	451
FGD1	472	AIG1	509	IGF1R	1.60996	452
PTCHD3	472	hsa-mir-6754	508	PTGER3	1.60075	453
PGF	472	RAD21	507	YWHAH	1.6	454
ZNF671	471	DNAJC4	506	MACROD2	1.59497	455
ARSG	471	TENM3	506	ATXN2L	1.5948	456
ANKRD35	471	DOK1	504	EHF	1.57965	457
MT1M	471	OR7D2	503	OR6K6	1.56184	458
APBB2	471	BCAS1	499	ITPR1	1.55025	459
ZNF577	471	NDUFB7	499	CHPF2	1.53257	460
C5orf60	471	CELF2	499	ADAM32	1.52897	461
GFRA4	471	GP6	492	KRT2	1.52326	462
CHD1	471	MYCL1	490	CNOT10	1.51852	463
LOC286238	471	MBOAT1	489	SCG2	1.5174	464
ACP6	470	RBM4B	487	RBM7	1.51242	465
FAM196B	470	RBM7	487	SUCNR1	1.5027	466
ZNF600	470	KCTD18	482	PNPLA7	1.5	467
ADAMTS13	470	CCDC140	480	ARMC8	1.49787	468
LIN28B	469	BORA	480	OR7D2	1.49702	469
UNC80	469	CCDC152	478	SYT17	1.48571	470
PTGFRN	469	BMP3	476	BMP3	1.47826	471
GALNT1	469	LRRC37B	475	FGFR1	1.47651	472
TMEM74	469	BNIP1	474	TENM3	1.47522	473
RAI1	469	PNPLA7	474	ZNF454	1.46905	474
SHOX_Y	468	IL1R1	473	CT47A9	1.46121	475
CLRN2	468	UNC13A	472	KRTAP5-8	1.45974	476
PRAMEF12	468	hsa-mir-4509-3	469	ABL2	1.44909	477
FBF1	468	hsa-mir-378e	468	DOK1	1.44828	478
EBP	467	EFHC2	468	SERTAD1	1.44017	479
CEACAM7	467	hsa-mir-4718	468	OR52N1	1.43883	480
TCP10L2	467	ATP6V0C	464	UNC45B	1.43842	481
KLHL40	467	BTK	462	ZEB1	1.43802	482
PDK4	467	TNFRSF12A	461	DHX58	1.43069	483
PHLPP2	467	SERPINC1	460	CARD10	1.42947	484
STXBP5	467	TMEM225	457	EPPIN-WFDC6	1.42282	485
TRIP4	467	CARD10	456	CELF6	1.4086	486
CREB3L4	467	NNAT	455	ASCC1	1.4026	487
WBP5	467	DYNLT1	450	ITGAX	1.4	488
ELFN2	466	BSPH1	450	GABRB2	1.39823	489
LRP6	466	PSORS1C1	448	HOOK2	1.39338	490
FGF20	466	FAM129C	446	DDX1	1.38889	491
HCAR1	466	PKHD1L1	445	DPP4	1.38554	492
LBX2	466	UBTD2	442	PAM16	1.37584	493
ZBED6CL	466	C6orf118	442	TMEM253	1.372	494
C10orf91	466	PITPNM1	442	OR5L1	1.37143	495
hsa-mir-3155b	465	MEFV	442	EIF5	1.36943	496
PLCXD2	465	OR6K6	442	OR4S2	1.35829	497
OR6Q1	465	FAM19A1	441	SNX2	1.3445	498
ZNF772	464	FGFR1	440	FAM73B	1.34016	499
BLVRA	464	hsa-mir-3157	440	NCS1	1.33831	500
CRLF2_Y	464	MTCH2	440	GPATCH2	1.33656	501
ARAP3	464	CASD1	439	MINA	1.33483	502
CBS	464	OR10H4	436	OLAH	1.32056	503
C22orf24	464	DHX16	436	TMEM179	1.31818	504
MAPK3	464	ANKRD35	433	TKTL2	1.3121	505
MBLAC1	464	ASCC1	432	SERPING1	1.30634	506
MYCBP	464	ATXN2L	429	TTC39A	1.30549	507
H2AFB3	464	PTGER3	429	COL22A1	1.30427	508
TMEM63A	463	FAM24A	426	PITPNM1	1.30383	509
IPP	463	hsa-mir-379	424	GFRA2	1.30244	510
CD244	463	BRSK1	416	CASD1	1.29882	511
LIG3	463	TKTL2	412	PHYKPL	1.28667	512
SMAD7	463	PAM16	410	GTF2H4	1.28365	513
DAPL1	463	EIF1AY	409	HEY1	1.27737	514
LOC554223	462	ZSCAN29	409	BNIP1	1.27419	515
WNT7B	462	SKOR1	408	SLC25A36	1.27213	516
COL16A1	462	GOLGA1	408	CDC14A	1.26	517
P2RY8_Y	462	GALNT10	407	RAET1G	1.25157	518
CA9	462	NOTCH1	407	FAM53C	1.25	519
NDFIP2	462	REEP6	404	OR4K13	1.24944	520
CALCB	462	PRSS35	404	LPAR3	1.24038	521
OR6B3	462	hsa-mir-6759	403	C6orf106	1.22892	522
PRRT4	462	TRIM74	402	FYB	1.22857	523
P2RY11	462	CHPF2	400	LRCOL1	1.22222	524
GFM2	462	hsa-mir-596	400	FGD5	1.22049	525
CD34	462	BTN3A1	399	OR11H12	1.2193	526
DNAJC21	462	RAET1G	398	C6orf118	1.21763	527
ALPI	462	MCTP1	397	NAPEPLD	1.2116	528
MPV17	461	TMPRSS4	397	GLRA1	1.20992	529
KIR2DL3	461	MAGEA3	397	KRT5	1.20902	530
SSTR5	461	hsa-mir-1179	395	TAF4B	1.20082	531
CLVS1	461	CHST14	395	EFHC2	1.19084	532
HOXA7	461	ANKRD61	394	SKOR1	1.1895	533
GPATCH2L	461	REL	394	MTCH2	1.18598	534
HTR4	461	KRT2	393	EARS2	1.18149	535
CCDC134	461	CELF6	393	PRR25	1.17532	536
SLC16A6	460	C11orf71	392	POLA2	1.17327	537
DNAH1	460	PHLPP2	391	GNG3	1.16102	538
ZNF844	460	SLC25A36	388	PRSS35	1.15759	539
FPR1	460	IGF1R	388	ZNF703	1.15756	540
ESRRB	460	CSHL1	385	STC1	1.14596	541
KIRREL	459	hsa-mir-1307	380	ANO5	1.14365	542
CD24	459	OLAH	379	OR10H4	1.12953	543
UQCC1	459	HOOK2	379	TMEM186	1.11417	544
NETO1	459	ASIC4	377	GALNT10	1.10598	545
ACACB	459	PANX2	377	NDUFA8	1.1	546
TM7SF3	459	DNALI1	376	CCK	1.09195	547
OR5F1	459	ANKRD66	375	TMEM194A	1.08955	548
KIAA1704	459	EIF2S1	374	NME7	1.08213	549
ANXA8L2	459	hsa-mir-1538	373	UCP2	1.08085	550
HRH4	458	EVI5L	372	STK3	1.07784	551
TIMP2	458	SERPING1	371	HCAR2	1.07418	552
ERGIC1	458	KRT6C	370	TREML1	1.07233	553
OR2G3	458	IPP	370	GCGR	1.06312	554
PKHD1	458	hsa-mir-6887	370	FAM20C	1.06272	555
LRRC15	458	STC1	369	MAN2B1	1.05185	556
OR52B4	457	TMEM110-MUSTN1	367	MCM7	1.05172	557
IL6R	457	TMEM194A	365	KPNA1	1.05106	558
RIBC1	457	SPATC1	364	TMEM110-MUSTN1	1.04857	559
PSENEN	457	HCAR2	362	MEFV	1.04492	560
KNTC1	457	ZNF703	360	IMPG1	1.04333	561
NPNT	457	ZCCHC18	360	TMEM214	1.04219	562
CRB1	457	STK3	360	ANKLE2	1.03846	563
ATP6AP2	457	SECISBP2L	359	PANX2	1.03571	564
IL20RB	457	EHF	357	LYZL1	1.03478	565
CYP1A1	457	FBXO42	356	CLASRP	1.03429	566
FLYWCH2	457	NAPEPLD	355	DNALI1	1.02452	567
GYG1	457	RBBP9	355	GABRA5	1.02186	568
PCSK4	457	LAMC1	354	SEMA4F	1.0211	569
IQCE	457	ARMC8	352	GNPTAB	1.01613	570
NCAM1	456	LRCOL1	352	SECISBP2L	1.00843	571
PALM2-AKAP2	456	HELQ	351	NOTCH1	1.00494	572
SHISA3	456	HEY1	350	LRSAM1	1.00415	573
LMTK2	456	HOXA4	349	CELF3	0.987654	574
C8orf74	456	TMEM179	348	FAM205A	0.979239	575
METTL21C	456	ZEB1	348	CSHL1	0.9625	576
CTSD	455	PRSS38	348	DENND4A	0.953642	577
CPN1	455	C4orf26	347	NKX2-4	0.953586	578
CTNNA1	455	TMEM253	343	C1QC	0.947368	579
MCAM	455	TREML1	341	CLEC4C	0.946939	580
DEF6	455	TMEM261	341	SLPI	0.941818	581
NUBP1	455	FAM53C	340	USP45	0.940959	582
KCND1	455	RHOXF1	340	FLVCR2	0.940789	583
DENND2A	455	SERTAD1	337	HEATR6	0.938931	584
CASP14	455	OR5L1	336	REEP6	0.928736	585
SLC10A4	455	RUNX3	335	CXCL9	0.928125	586
PDK2	455	CLDN17	333	ANKRD66	0.923645	587
ICT1	455	TRMT1	333	GRAMD1B	0.92	588
APOA4	455	EARS2	332	ANKRD35	0.919321	589
VAV2	455	NXPE1	331	BEST3	0.917391	590
GLB1L3	454	PPP2R5B	330	C5orf63	0.912773	591
TNFRSF10A	454	NDUFA8	330	KCNMB4	0.904545	592
IP6K3	454	HOXA7	328	ZNF649	0.898374	593
PRR18	454	FAM73B	327	NXPE1	0.894595	594
BTBD10	454	NDRG2	327	HMGN3	0.893443	595
CYP3A7-CYP3AP1	454	DDX1	325	RSPO3	0.891374	596
GKN1	454	RICTOR	322	MAGI3	0.888	597
SLC2A1	454	ZC3H13	320	CST9L	0.885714	598
FXYD4	454	TMEM245	320	APOA1BP	0.881757	599
GIN1	454	GCGR	320	TRPM1	0.88162	600
BEAN1	453	FBXL7	320	RBBP9	0.874384	601
BEND7	453	HSPA13	319	ASIC4	0.872685	602
RNF2	453	H2AFY	318	RACGAP1	0.872428	603
RTP1	453	GLRA1	317	HSPA13	0.871585	604
ANKRD23	453	GABRB2	316	CCDC140	0.864865	605
KIR3DL3	453	AGBL3	315	H2AFY	0.854839	606
THAP8	453	IMPG1	313	KHSRP	0.848797	607
FAM72D	453	XPNPEP2	313	LOX	0.846405	608
SNX13	453	KLK11	313	PXDNL	0.838095	609
OR10G9	453	C1orf50	313	PHLPP2	0.837259	610
ZHX1-C8ORF76	452	hsa-mir-3975	311	CBX1	0.828947	611
HKR1	452	hsa-mir-1295b	311	RUNX3	0.821078	612
SMUG1	452	WBP5	309	ZNF354B	0.813253	613
TMEM211	452	C6orf106	306	HLA-E	0.812121	614
DGKQ	452	FAM20C	305	FLJ45513	0.811429	615
CYP2F1	452	YWHAH	304	TMEM249	0.811258	616
SLC35E2B	452	C22orf29	302	COL12A1	0.808594	617
GTPBP10	452	TRIM49C	301	FBXL7	0.806045	618
POMC	452	CXCL9	297	GNAI1	0.803419	619
MYCT1	452	KRT5	295	AJAP1	0.803333	620
ZNF343	452	PALM3	293	DEPDC4	0.801282	621
ALDH1B1	452	C5orf63	293	LYZL4	0.8	622
ZNF236	451	TAF4B	293	IPP	0.799136	623
CHN2	451	SLC44A4	292	EXOC3L2	0.795252	624
SEPN1	451	LLGL2	292	MELK	0.794562	625
NKX2-3	451	UNC45B	292	TLX1NB	0.792169	626
ACAP1	451	ATP6V0B	289	IDH3B	0.78869	627
HLA-DPA1	451	DHX58	289	XPNPEP2	0.778607	628
PABPC1L2B	450	CNOT10	287	PALM3	0.773087	629
PHYKPL	450	FLVCR2	286	IHH	0.771318	630
LIPH	450	MAN2B1	284	C22orf29	0.770408	631
PLD2	450	TRPM1	283	VWA1	0.760369	632
ALPP	450	TMEM186	283	ANKRD33	0.760204	633
C17orf105	450	MFSD9	283	ACSS1	0.759036	634
HSD17B2	450	FAM205A	283	TMC2	0.756757	635
GSTA2	450	SNX2	281	ARHGAP19	0.754579	636
BTRC	450	ACVR1	279	FBXO42	0.752643	637
LRRC73	450	RSPO3	279	GALP	0.750716	638
C12orf57	449	TGS1	278	PIP4K2A	0.748299	639
CDY2B	449	ADI1	278	CYB561D2	0.735537	640
MON1B	449	OR11H12	278	ARHGAP36	0.73251	641
EXOC3L4	449	GRAMD1B	276	RNF31	0.730612	642
OR4K13	449	GNG3	274	FKTN	0.72619	643
SULT2B1	449	ZNF354B	270	FMNL1	0.722944	644
C7orf33	449	FLT4	269	SLC44A4	0.722772	645
ZSCAN32	449	CDK11A	269	CTRL	0.721649	646
FGD5	449	EXOC3L2	268	AGBL3	0.719178	647
SELO	449	HLA-E	268	MIA3	0.714286	649
LIN37	448	GTF2H4	267	OR5M11	0.714286	648
GDPD2	448	GFRA2	267	RELL2	0.713376	650
DNAH7	448	ZNF813	266	HOXA7	0.711497	651
LTC4S	448	IDH3B	265	NUDT11	0.708978	652
IL2RG	448	TLX1NB	263	SPATC1	0.708171	653
OLFML1	448	MELK	263	IQGAP3	0.705	654
GPX3	448	GALP	262	SLC17A9	0.704268	655
C1RL	448	APOA1BP	261	RSPH4A	0.701571	656
HEATR2	448	hsa-mir-521-1	261	FLT4	0.698701	657
ZNF883	448	SLPI	259	MGAT3	0.693333	658
CNRIP1	448	LOX	259	KCNK1	0.689655	659
BEND3	448	LPAR3	258	CXXC11	0.681614	660
ZNF880	447	hsa-let-7g	257	SH3RF1	0.677824	661
MUC17	447	KIAA1958	256	CSDE1	0.677019	662
CASK	447	USP45	255	FOXG1	0.672065	664
KIAA0895	447	UCP2	254	FXYD2	0.672065	663
MYL12B	447	OR4S2	254	ZNF813	0.671717	665
ENPEP	447	ACSS1	252	ANKRD30A	0.665158	666
HNF4A	447	GNPTAB	252	POLQ	0.662338	667
TAB2	447	PABPC1L2B	251	WBP5	0.66167	668
HSD3B7	447	DEPDC4	250	C12orf60	0.660777	669
FAM71B	447	hsa-mir-4462	250	CLINT1	0.659443	670
AKR1A1	447	CST9L	248	FTH1P18	0.653061	671
IQCF1	447	KHSRP	247	TGS1	0.648019	672
CLK1	447	KPNA1	247	NPBWR2	0.643154	673
C6orf70	446	TMEM214	247	GPRASP1	0.639474	674
UBE2NL	446	hsa-mir-3677	245	FAM209B	0.639394	675
MTG2	446	TMEM249	245	NCOA2	0.637566	676
VTI1A	446	GPRASP1	243	JPH2	0.637462	677
NLRX1	446	LRSAM1	242	RAD17	0.635922	678
ANKRD18A	446	SEMA4F	242	GSK3A	0.634686	679
TCHP	446	NCOA2	241	KIAA1958	0.633663	680
SLX1B	446	AJAP1	241	TMEM176B	0.633508	681
GLB1L	446	KCNK1	240	PSMC1	0.629412	682
SFTA2	446	hsa-mir-125a	240	ATP6V0C	0.622819	683
FRMD1	446	RAD51D	240	GPR137B	0.61991	684
EMR2	446	POLA2	237	RAD51D	0.615385	685
NRAP	446	NonTargetingControlGuideForHuman_0610	235	PSG3	0.612121	686
WRAP73	445	CLEC4C	232	OR1I1	0.605932	687
PAGR1	445	SLC17A9	231	SLC8A3	0.603125	688
PCDHB12	445	NUDT11	229	SRRM5	0.601881	689
MINA	445	PRAMEF12	229	ZNF407	0.600962	690
KRTAP12-4	445	NKX2-4	226	THOC2	0.6	691
C6	445	NME7	224	EIF3K	0.59761	692
ARIH2	445	MAGI3	222	TCTN1	0.59633	693
CLIP4	445	ZNF649	221	HCRT	0.593838	694
MPP6	444	PIP4K2A	220	CABP1	0.592417	695
ESAM	444	CYP4A11	219	LATS2	0.583051	696
ZYX	444	HMGN3	218	UBQLN2	0.579114	697
MISP	444	CSDE1	218	PIN4	0.577982	698
DMRTC2	444	EIF5	215	SUPT20HL2	0.574468	699
hsa-mir-642b	444	FYB	215	CYP4A11	0.568831	700
ASUN	444	CLK1	214	NPY4R	0.564356	701
EDAR	444	CLINT1	213	LOC100129216	0.562914	702
TGM3	443	RACGAP1	212	VNN2	0.561338	703
PDE6H	443	RFPL3	212	TMED8	0.560886	704
SNF8	443	HCRT	212	LRTM1	0.560284	705
RASEF	443	JPH2	211	FBLN2	0.558442	707
CLEC12A	443	FAM209B	211	NCR3	0.558442	706
SLC23A3	443	BEST3	211	KDM2A	0.558282	708
APOBEC3A_B	443	hsa-mir-331	209	OR2D3	0.55814	709
SGSH	443	CGREF1	208	ACVR1	0.558	710
THYN1	443	CLIC4	208	PABPC1L2B	0.557778	711
SEMA4G	443	ANO5	207	C1QTNF9	0.557377	712
ARMC6	442	COL12A1	207	GRIK4	0.557093	713
LAMA4	442	ARHGAP19	206	MYO1G	0.556962	714
FAM46D	442	MMP28	205	SMYD4	0.553846	715
ZNF594	442	PRKG1	204	RFPL3	0.553525	716
SH3GL2	442	hsa-mir-7973-2	204	ACSL5	0.553191	717
ST6GALNAC2	442	SLC27A6	203	PAEP	0.550769	718
PSMF1	442	TRAFD1	203	WIZ	0.546742	719
COLCA2	442	DEFB105B	202	LIN52	0.540404	720
SBSN	441	KCNMB4	199	C1orf228	0.536885	721
IFI44L	441	IHH	199	PCDHB10	0.53352	722
ECHDC3	441	C1QC	198	KAT2A	0.533113	723
IFT27	441	C19orf53	197	POSTN	0.532468	724
INPPL1	441	MED29	197	C19orf53	0.530997	725
KCND3	441	TMC2	196	ZNF133	0.528481	726
SMCP	441	TCTN1	195	MMP28	0.528351	727
KLRC4-KLRK1	441	SLC8A3	193	MATK	0.525346	728
LPXN	441	WIZ	193	CHTOP	0.522388	729
SDPR	440	SRRM5	192	APRT	0.521236	730
FAM32A	440	PLXNB1	192	PRKG1	0.519084	731
SV2A	440	hsa-mir-383	191	UBQLN4	0.518152	732
C7orf34	440	PCDHB10	191	KRTAP9-1	0.515385	733
TPO	440	CCK	190	KCNJ15	0.514925	734
VSTM2A	440	SLC16A12	189	SPCS2	0.512397	735
SENP2	440	ANKLE2	189	CLIC4	0.512315	736
KCNJ2	439	CDC14A	189	IFFO2	0.511538	737
GIMAP7	439	CBX1	189	LCN9	0.511364	738
FAS	439	GNAI1	188	KRT7	0.509642	739
SURF2	439	C12orf60	187	C3orf52	0.508197	740
DPP8	439	GABRA5	187	CDR2L	0.502326	741
OR9G4	439	ZNF705A	186	ZP3	0.502242	742
CLCN5	439	KRT7	185	ODF3B	0.502146	743
TYMP	439	hsa-mir-4263	184	CLHC1	0.5	744
SPAM1	439	UBQLN2	183	MED29	0.496222	745
ALDH3A1	439	FKTN	183	PPP1CB	0.494048	746
POLR1E	439	CLASRP	181	TUBGCP5	0.492669	747
GJA9	439	PRR25	181	SLC16A12	0.490909	748
EXTL3	439	CSPG4	181	ATG12	0.490494	749
PPBP	439	SMYD4	180	PRAMEF12	0.489316	750
IFITM1	438	PAEP	179	TMF1	0.482315	751
BACE1	438	RNF31	179	EIF3M	0.481752	752
MDH2	438	GGA2	178	SPRR2F	0.481013	753
SMIM1	438	ARHGAP36	178	CLK1	0.478747	754
UNC79	438	CYB561D2	178	SEC22A	0.478261	755
TREM2	438	USP20	177	GGA2	0.475936	756
RUNDC3A	438	MYO1G	176	ECT2L	0.475655	757
LRRC25	438	ATP6AP2	176	RFC4	0.475524	758
CDK5RAP1	438	LATS2	172	SH3BGR	0.47343	759
REM1	438	GSK3A	172	COX10	0.471366	760
KRTAP21-1	438	EPGN	171	SLC27A6	0.470998	761
AGBL3	438	SENP2	171	EXOC1	0.466667	762
ZNF791	438	CEP19	171	TSPAN33	0.464844	763
ZNF205	438	hsa-mir-3119-2	169	TMEM225	0.463959	764
TRABD2A	438	TUBGCP5	168	CSTF3	0.456311	765
ZFP62	438	OR2D3	168	KLF8	0.454545	767
HIRA	437	FMNL1	167	PPY	0.454545	766
SLC25A42	437	C20orf26	167	ATP6V0B	0.452269	768
SNX9	437	ZNF133	167	B3GALT2	0.451957	769
PHOSPHO2	437	OR2T1	166	USMG5	0.45045	770
SYT6	437	FOXG1	166	OR2T1	0.448649	771
ASPA	437	FXYD2	166	TRIM49C	0.445926	772
EXD3	437	SLC25A17	165	AHR	0.441781	773
ZNF230	437	VWA1	165	ABCC1	0.438525	774
HSD17B14	437	RGS17	164	UBR3	0.435407	775
LRRC29	437	SH3RF1	162	SDR16C5	0.435216	776
NUAK1	437	GRIK4	161	ARL14EPL	0.43454	777
ITIH2	437	KAT2A	161	NRIP1	0.43379	778
DUSP28	437	CELF3	160	TSPEAR	0.433735	779
FCRL2	437	FTH1P18	160	MTMR11	0.431373	780
PAAF1	437	NonTargetingControlGuideForHuman_0025	158	CLCN1	0.430636	781
ACACA	437	LRTM1	158	ITGA4	0.425606	782
LAMA1	437	MITD1	157	OR2M3	0.425101	783
PM20D1	436	UBQLN4	157	SBSPON	0.417266	784
ASB1	436	ACSL5	156	CGREF1	0.416834	785
HEXA	436	ARL14EPL	156	TRIB3	0.411552	786
TTLL12	436	MGAT3	156	USP20	0.410673	787
RAB37	436	KLK14	156	CYP2S1	0.408696	788
PTPRK	436	NPBWR2	155	CMTM7	0.404372	789
FAT1	436	C3orf52	155	TSPAN2	0.40404	790
TOR1AIP2	436	POLQ	153	MYH9	0.403509	791
CSRP2	436	CACNG6	152	EMILIN3	0.400778	792
MFSD4	436	TMED8	152	CEP19	0.400468	793
PIGR	436	C18orf8	152	C3orf30	0.4	795
C1orf116	436	HLA-DQB1	152	WNT16	0.4	794
PITPNC1	436	CXXC11	152	ZNF662	0.397849	796
SSTR3	436	VNN2	151	C20orf26	0.397619	797
C19orf44	436	PRUNE2	150	PICALM	0.394872	798
SERPINB8	436	EIF3K	150	KLK14	0.39	799
GPR27	436	USMG5	150	DEFB105B	0.389961	800
FFAR2	436	OR52B4	150	SENP2	0.388636	801
PGLYRP3	435	TMF1	150	GPR139	0.38806	802
TMEM140	435	hsa-mir-2115	149	FBXO45	0.386905	803
DAB2IP	435	ANKRD33	149	ATP6AP2	0.38512	804
CNGA3	435	CLCN1	149	HLA-DQB1	0.38481	805
B4GALT7	435	hsa-mir-4727	148	VPS51	0.380282	806
REEP6	435	hsa-mir-5000	147	SLC28A3	0.379913	807
KIAA1549L	435	ANKRD30A	147	NIPAL1	0.373494	808
CHRM4	435	ARHGEF1	146	C18orf8	0.373464	809
STOML1	435	LYZL4	144	GIGYF1	0.371166	810
CTAG2	435	DENND4A	144	KIAA1211L	0.370787	811
FUK	435	OR1I1	143	TRAFD1	0.368421	812
ANXA8L1	435	SRRD	142	LECT2	0.36803	813
KRT3	435	FLJ45513	142	NHLH2	0.367521	814
PPIG	434	IQGAP3	141	KIAA1279	0.366559	815
NECAP2	434	CYP2S1	141	CACNG6	0.365385	816
MRAP2	434	CHTOP	140	ERVW-1	0.364865	817
CYP4Z1	434	CTRL	140	TNFSF4	0.364583	818
GLOD5	434	TNFSF4	140	MAP7D2	0.361905	819
ASMTL_Y	434	KCNJ15	138	DNASE1L2	0.361878	820
KRBA2	434	GPR137B	137	KPNA7	0.361823	821
F11	434	hsa-mir-4669	136	PRKCG	0.360324	822
MPRIP	433	SUPT20HL2	135	SYT16	0.359133	823
LDOC1	433	hsa-mir-3916	135	PATE2	0.355932	824
SLC30A8	433	VPS51	135	FCRLA	0.354545	825
CLEC7A	433	APRT	135	SNRPB2	0.352025	826
ARFGEF2	433	ERVW-1	135	CDC23	0.352	827
SUV420H1	433	KRTAP9-1	134	TSHZ1	0.351852	828
TRPV6	433	WNT16	134	PRUNE2	0.350467	829
VAMP1	433	RSPH4A	134	NME2	0.349558	830
RNF112	433	RINL	134	SRPK3	0.346032	831
CCNL2	433	IFFO2	133	PTPN14	0.345845	832
KIAA2018	433	GTF2H2C	133	CYP46A1	0.34507	833
OR14C36	433	EXOC1	133	SRRD	0.34466	834
SCN3A	433	MTMR11	132	RGS17	0.343816	835
ENTPD8	432	SDR16C5	131	ABHD12	0.343195	836
RPS6KA6	432	FAM156B	131	ARHGEF1	0.342723	837
ZNF136	432	RAD17	131	GPR84	0.342105	839
ASIC4	432	DNASE1L2	131	ZFP28	0.342105	838
CEACAM1	432	C1orf228	131	NBR1	0.341709	840
ZNF438	432	hsa-mir-873	130	RECK	0.341564	841
IL25	432	GPR139	130	DYNC1LI1	0.341549	842
MST1	432	SVIL	130	TOX4	0.34106	843
KCNJ14	432	FBXO45	130	UAP1	0.34104	844
PPIAL4D	432	ATG12	129	IGSF1	0.340116	845
IQCK	432	AHR	129	ABCC6	0.340067	846
ZKSCAN4	432	NCR3	129	SVIL	0.339426	847
OLIG2	432	hsa-mir-4479	129	HUNK	0.33887	848
BEST4	432	PTPN14	129	ARRDC3	0.337793	849
GDPD3	432	hsa-mir-206	128	KRT222	0.336601	850
FOXS1	432	hsa-mir-495	128	C4orf51	0.33574	851
BHMT2	432	B3GALT2	127	EPGN	0.333333	852
ZZEF1	431	KPNA7	127	TLDC2	0.331522	853
PHF15	431	ECT2L	127	DDX3Y	0.330472	854
KCTD2	431	PIN4	126	VAMP3	0.330357	855
SLC27A6	431	PATE2	126	MITD1	0.32914	856
NR1H4	431	CABP1	125	OR52B4	0.328228	857
OR2L5	431	ZNF407	125	PHF16	0.326531	858
LRRC8E	431	HEATR6	123	ZNF493	0.32618	859
RAVER1	431	POSTN	123	RNF125	0.325	860
ARHGAP15	431	ITGA4	123	PHF12	0.323194	861
CNTN4	431	HEPACAM	122	PPP2R3C	0.322581	862
ICAM2	431	MCM7	122	SLC25A17	0.321637	863
ITGB5	431	TLDC2	122	SERPINF1	0.321534	864
USP20	431	GIGYF1	121	ANGPTL4	0.320988	865
SCG2	431	TMEM176B	121	METTL13	0.319767	866
GMPR	431	hsa-mir-5699	121	CCL28	0.316364	867
BAZ1A	431	LYZL1	119	BAIAP2L2	0.315789	868
TM9SF1	431	TSPAN33	119	TPBGL	0.315126	869
hsa-mir-3689e	431	PLAGL2	119	EID2B	0.314815	870
C8orf44-SGK3	431	UAP1	118	IDH2	0.313559	871
ZC3H12A	431	IGSF1	117	AKT2	0.31339	872
CEACAM5	431	ZDHHC13	117	LOC100652824	0.312715	873
SLC5A5	431	FCRLA	117	WNK3	0.311881	874
PDE2A	430	EEF2K	117	ATF5	0.309963	875
ZDHHC13	430	GPR84	117	RLF	0.304545	876
LCN12	430	ODF3B	117	G6PC3	0.302083	877
ZNF587	430	SBSPON	116	GREB1L	0.3	878
KIAA1598	430	ABHD12	116	ATP6V0D1	0.29932	880
MYBPC1	430	SYT16	116	ZBTB7A	0.29932	879
SOX18	430	G6PC3	116	OR8J3	0.298755	881
ZNF891	430	FBXO47	116	PLXNB1	0.2986	882
KLHDC7B	430	DPP4	115	RAET1E	0.298387	883
EEF1G	430	MIA3	115	CLEC12B	0.297297	884
PLIN2	430	MYH9	115	HIST1H4E	0.295302	885
KLHDC2	430	MATK	114	PLAGL2	0.293103	886
IFNA6	430	TRIB3	114	IRF7	0.292308	887
RSPO2	430	MAP7D2	114	GMNC	0.29148	888
NLGN1	430	KIAA1279	114	FBXO47	0.29	889
ZNF213	430	IRF7	114	KDELC2	0.289017	890
OR1J1	430	TSHZ1	114	LRRC14	0.288591	891
ACOT8	429	NPY4R	114	MEPE	0.287425	892
LOC100130880	429	GREB1L	114	CDK2AP2	0.286344	893
ACSM2B	429	CLHC1	113	FSD2	0.283333	894
DCHS1	429	hsa-mir-153-2	113	MACC1	0.283237	895
CALHM3	429	SNRPB2	113	CDCP2	0.280702	896
ANKEF1	429	ADCY9	112	EEF2K	0.280576	897
ZCWPW1	429	ZP3	112	PXDN	0.280423	898
NBL1	429	RELL2	112	ATP5D	0.279891	899
AP3S2	429	ZNF662	111	GALNT4	0.279851	900
HBD	429	VAMP3	111	NFATC2IP	0.279452	901
CCNO	429	KCND3	110	TMIGD2	0.27881	902
TGS1	429	PPY	110	GTF2H2C	0.277662	903
C3orf22	429	OR5M11	110	ACOX2	0.273973	904
TMOD3	429	AKT2	110	TMEM212	0.273585	905
LDLR	429	SERPINF1	109	ZDHHC13	0.272093	906
CXorf49B	429	SRPK3	109	MICAL2	0.271186	907
SLC9C1	429	CDR2L	108	ZBTB8OS	0.269231	908
TERF2IP	429	TSPEAR	108	CACNA1C	0.268908	909
CS	429	ZNF385B	108	FAM156B	0.267347	910
NEIL2	428	NonTargetingControlGuideForHuman_0626	108	SYPL1	0.266026	911
PKD1L1	428	ABCC1	107	S100A8	0.263415	912
SESN1	428	LIN52	107	ALDH5A1	0.262391	913
PRUNE2	428	PM20D2	107	GJD4	0.261029	914
GRK1	428	PSMC1	107	LOC149373	0.26	915
POM121L12	428	COX10	107	PCSK6	0.259912	916
ZNF385B	428	hsa-mir-145	105	PCED1B	0.258242	917
SMG1	428	OR2M3	105	KCNA4	0.257962	918
IRX6	428	EMILIN3	103	ZNF385B	0.252336	919
CCDC22	428	ATP5D	103	PBK	0.252033	920
RIPPLY3	428	KRT222	103	RINL	0.25188	921
MRGPRD	428	TOX4	103	SCUBE1	0.25	922
PPP1R14B	428	HUNK	102	KCND3	0.249433	923
GJB1	428	NFATC2IP	102	CCDC63	0.248366	924
CAMK2N2	428	ABCC6	101	KIR2DL1	0.246429	925
P2RY10	428	ARRDC3	101	NFKBIL1	0.245902	926
ZNF282	428	PSG3	101	ARHGEF40	0.245536	927
ME1	428	PPP2R3C	100	USP31	0.244373	928
CARD18	428	KDELC2	100	ESR2	0.244186	929
MSR1	428	USP17L5	99	TNC	0.244048	930
KAAG1	427	hsa-mir-149	99	CCT5	0.243836	931
MRPL14	427	KIAA1211L	99	NUDT16	0.243056	932
ZNF630	427	LECT2	99	HS1BP3	0.242574	933
THRB	427	hsa-mir-648	99	GLP2R	0.242525	934
VSTM4	427	SH3BGR	98	RANGRF	0.242424	935
GLRX5	427	CYP46A1	98	ATP6V1H	0.239234	936
RNF26	427	DYNC1LI1	97	LCA5L	0.238095	937
MOB1B	427	SMCR7	97	ALDOB	0.234414	938
CEP19	427	BAIAP2L2	96	ELF3	0.234104	939
TIMELESS	427	RANGRF	96	MRE11A	0.232877	940
LENG9	427	NRIP1	95	CYB561D1	0.232727	941
STK24	427	hsa-mir-486-2	95	ANKRD54	0.232394	942
RD3L	427	hsa-mir-548h-1	95	C7orf69	0.23176	943
ASTL	427	ALDOB	94	MPP4	0.23125	944
KRT76	427	DAB2IP	94	TMEM236	0.231061	945
COL2A1	427	NIPAL1	93	CACNB3	0.22956	946
TNFAIP8L2	427	C4orf51	93	PATZ1	0.227545	947
AKR1E2	427	ZFP28	91	CDKL5	0.226766	948
SLC25A6_Y	427	FRMD1	91	NBPF16	0.225806	949
GPR157	427	LOC100652824	91	MRPS10	0.225641	950
CNP	426	UBR3	91	HOXC11	0.224265	951
KRTAP6-1	426	NonTargetingControlGuideForHuman_0648	91	FAM46B	0.22314	952
WNT5B	426	KDM2A	91	ADCY9	0.223108	953
ZNF12	426	LCN9	90	SPANXN5	0.222812	954
C1QL3	426	ALDH5A1	90	RAB5A	0.222561	955
PRDM2	426	hsa-mir-1298	90	CLDN7	0.222222	956
ENPP7	426	CCT5	89	EGFR	0.221932	957
PABPC3	426	PRKCG	89	PM20D2	0.221074	958
DPP9	426	PXDNL	88	OR6C65	0.221053	959
ARHGEF1	426	NonTargetingControlGuideForHuman_0060	88	HEPACAM	0.218638	960
ZSCAN21	426	ANKRD23	88	PRKCE	0.218289	961
TMCO1	426	FAM46D	87	PRR14L	0.218023	962
CX3CL1	426	SLC28A3	87	KRBA1	0.217391	963
BMP7	425	C12orf57	87	LRRC52	0.216301	964
FN3K	425	CCL28	87	DAB2IP	0.216092	965
FAM26D	425	NHLH2	86	PPRC1	0.215909	966
C21orf33	425	SPAG11B	86	STAU2	0.21519	967
MEIS2	425	LRRC14	86	ZNF267	0.212903	968
C10orf67	425	DCBLD2	86	C2CD4B	0.212245	969
KIAA1033	425	SMAD7	86	CXCL17	0.211454	970
FADS3	425	FBLN2	86	RHD	0.211111	971
DYNLL2	425	STAU2	85	IL4I1	0.21066	972
CIR1	425	RTBDN	85	CR2	0.21	973
CUX1	425	LOC100129216	85	LRP12	0.20944	974
LRRC45	425	KRBA1	85	CCDC175	0.204611	975
CLEC2D	425	PHF12	85	FRMD1	0.204036	976
INPP5J	425	EGFR	85	ZNF430	0.20398	977
GYS1	425	EID2B	85	DCBLD2	0.20283	978
GCG	425	OR6C65	84	ERMP1	0.202492	979
RARB	425	ATF5	84	MRPL34	0.201923	980
SULT1A4	424	SPANXN5	84	ARMCX5	0.201754	981
TAS2R3	424	ESR2	84	PRR24	0.201389	982
MCFD2	424	RECK	83	RTBDN	0.200946	983
MSANTD2	424	PPP1CB	83	C14orf37	0.2	984
DCBLD2	424	IL4I1	83	TAS2R9	0.19837	985
REG3G	424	SYPL1	83	NLRP13	0.198251	986
RND1	424	RDH8	83	SGPL1	0.19764	987
VWCE	424	TNC	82	ANKK1	0.197605	988
SCARB2	424	ELF3	81	SPC24	0.197531	989
OR2H1	423	KCNA4	81	GOLGA2	0.197492	990
PRKAR1B	423	MICAL2	80	EPRS	0.197279	991
DEFB106B	423	PHF16	80	FAM46D	0.196833	992
PNMA6C	423	ACOX2	80	RDH8	0.196682	993
RASAL1	423	TSPAN2	80	RPTN	0.194631	994
PSG5	423	CDCP2	80	ANKRD23	0.19426	995
RTBDN	423	NME2	79	RSG1	0.19403	996
ANKHD1-EIF4EBP3	423	ANGPTL4	78	C12orf57	0.193764	997
TMEM139	423	C3orf30	78	JHDM1D	0.193122	998
ZSCAN4	423	PICALM	77	KIF24	0.192469	999
FAM213A	423	SEC22A	77	CBFB	0.192157	1000
CORO1C	423	DDX3Y	77	PCDH11X	0.190981	1001
PHF6	423	USP31	76	SUSD1	0.188811	1002
HOXD1	423	ZNF493	76	LUZP6	0.1875	1003
EBPL	423	PATZ1	76	GUCY2C	0.187251	1004
CLMP	423	SPRR2F	76	SMAD7	0.185745	1005
FAM189A1	423	GALNT4	75	TRIM14	0.185393	1006
MEFV	423	TMIGD2	75	CCNG1	0.185304	1007
G3BP1	423	PRR14L	75	KRTAP12-3	0.18323	1008
SYNDIG1L	423	TPBGL	75	HPSE	0.182099	1009
RUNDC3B	423	PRKCE	74	USP49	0.181818	1010
C11orf52	423	IDH2	74	GNA11	0.180328	1011
TET2	422	RAET1E	74	SOST	0.178694	1012
HLA-DQB2	422	MPP4	74	LOC158434	0.178423	1013
SLC32A1	422	CMTM7	74	LRCH1	0.178218	1014
HLA-DQA2	422	RAB5A	73	OXR1	0.177474	1015
ARPP19	422	JHDM1D	73	LCA5	0.174455	1016
ERVMER34-1	422	GLP2R	73	AAK1	0.169935	1017
RDH8	422	CACNB3	73	MYNN	0.169279	1018
NR0B2	422	TAS2R9	73	GPR63	0.166667	1019
OR4C11	422	OR8J3	72	POM121L12	0.165888	1020
GCNT1	422	PCDH11X	72	ARMCX5-GPRASP2	0.164345	1021
UGT2B28	422	LRP12	71	ARL4C	0.163347	1022
FLRT1	422	CTRB2	71	PLVAP	0.163077	1023
RAB11FIP1	422	CCDC175	71	OR4S1	0.162562	1024
GGACT	422	GJD4	71	KIAA1109	0.160448	1025
MFAP3L	422	POM121L12	71	EFCAB7	0.159091	1026
RNF151	422	NUDT16	70	CNTNAP3	0.15544	1027
CTR9	421	hsa-mir-8079	70	MIP	0.154676	1028
TMEM213	421	KIR2DL1	69	RFESD	0.154167	1029
GDA	421	LRRC52	69	SMCR7	0.153239	1030
hsa-mir-374c	421	hsa-mir-3130-2	69	SLC26A3	0.152941	1031
RNMTL1	421	FSD2	68	ADAD1	0.152284	1032
ZNF345	421	RFC4	68	ITGAM	0.152091	1033
TUBB1	421	C1QTNF9	68	SPAG11B	0.150087	1034
TMEM104	421	SCUBE1	68	CTRB2	0.148536	1035
PADI1	421	NBR1	68	RNASEK	0.147147	1036
ABTB2	421	MRE11A	68	KRT81	0.146825	1037
CCBL1	421	NLRP13	68	F2	0.145897	1038
P2RY14	421	FOXR1	67	PRAMEF13	0.145161	1039
FCRLB	421	SGPL1	67	TM2D2	0.144886	1040
GUCD1	421	RLF	67	OR4D11	0.144737	1041
MAP3K1	421	ANKK1	66	CLEC1B	0.142857	1042
SLC22A13	421	EIF3M	66	MMRN2	0.142276	1043
METTL1	421	CLEC12B	66	FAM107A	0.142061	1044
NFX1	421	ANKRD54	66	CMTM1	0.140575	1045
LDHC	421	THOC2	66	NUCB1	0.138889	1046
SEMA5B	421	CDK2AP2	65	AMIGO3	0.137778	1047
KCND2	421	GMNC	65	OSER1	0.13764	1048
TMC6	421	RSG1	65	TPCN1	0.136111	1049
PAN2	421	KLF8	65	PHGR1	0.136095	1050
SIRT7	420	ERMP1	65	CDH19	0.133333	1051
INSIG1	420	CYB561D1	64	TCF19	0.133028	1052
CHD3	420	WNK3	63	EGR4	0.132275	1053
CCDC108	420	CR2	63	ATP6AP1	0.132231	1054
ZNF454	420	GOLGA2	63	HIST1H2BH	0.129496	1055
COL1A2	420	SPCS2	62	SNX27	0.129412	1056
GPR52	420	PBK	62	FOXR1	0.128107	1057
C20orf26	420	TMEM236	61	FERMT1	0.127451	1058
ZNF841	420	CDKL5	61	PPP1R1A	0.126829	1059
MICALL1	420	HOXC11	61	MYT1	0.126794	1060
BTNL9	419	ADAD1	60	FASN	0.126582	1061
WFDC10A	419	PFN2	60	TIMELESS	0.126464	1062
ATP5S	419	GLRA3	60	ZC3H12B	0.125356	1063
TBC1D9B	419	ARMCX5-GPRASP2	59	C3orf80	0.125	1064
SNAP29	419	PCSK6	59	BCMO1	0.124682	1065
C10orf120	419	KRTAP12-3	59	RWDD2B	0.124542	1066
EHD3	419	HPSE	59	ETFDH	0.124204	1067
USH1G	419	TMEM212	58	ACVR1C	0.123894	1068
SAMSN1	419	CCNG1	58	DCAF8L1	0.123288	1069
DSC3	419	PRR24	58	TAF13	0.123153	1070
TTC39A	419	PPRC1	57	CLCN5	0.123007	1071
OR5R1	419	LCA5	56	SEMA3C	0.122951	1072
OR1L4	419	METTL13	55	FAM133A	0.120482	1073
OR5B3	419	ARHGEF40	55	RHBDL2	0.120112	1074
DHX32	419	GNA11	55	ARHGAP28	0.118812	1075
TMEM240	419	SUSD1	54	C2orf66	0.117647	1076
APOC4	418	LRCH1	54	PRIMA1	0.117486	1077
OR2T33	418	C7orf69	54	CSPG4	0.11738	1078
TGM7	418	CLCN5	54	OR51G2	0.117117	1079
ZXDC	418	S100A8	54	FBXW11	0.116456	1080
MYT1	418	MYNN	54	NDUFC1	0.116208	1081
JOSD1	418	TIMELESS	54	SLCO1B7	0.115385	1082
TMEM52B	418	FAM46B	54	RNF148	0.113861	1083
CCDC148	418	PLVAP	53	SPECC1L	0.113514	1084
PRKG2	418	MYT1	53	PFN2	0.113208	1085
TMEM145	418	PXDN	53	MBD3	0.112805	1086
NRTN	418	FERMT1	52	METTL21A	0.1125	1087
CELSR1	418	SOST	52	B3GNTL1	0.11032	1088
TRPM4	418	RNF125	52	GLRA3	0.108893	1089
BBS10	418	TATDN3	52	CELA2B	0.107256	1090
ZNF680	418	SLC26A3	52	ZNF462	0.106529	1091
PBLD	418	LOC149373	52	SLC16A6	0.106522	1092
B9D1	418	C2CD4B	52	LRRFIP2	0.106383	1093
SLC5A12	417	PPP1R1A	52	TATDN3	0.103792	1094
CD300LD	417	OXR1	52	CALR	0.101911	1095
TOX	417	GPR63	51	C6orf120	0.100671	1096
TMEM220	417	TM2D2	51	NTAN1	0.100271	1097
SNX20	417	FAM107A	51	SMKR1	0.0997442	1098
WIF1	417	ATP6V1H	50	SMIM13	0.0995475	1099
EEF2K	417	SLC16A6	49	TMC7	0.0987342	1100
ZNF283	417	MACC1	49	GRM1	0.0981432	1101
UBQLN3	417	RNASEK	49	TPSAB1	0.097561	1102
BMPR2	417	HS1BP3	49	DEFB112	0.0970874	1104
ADAM30	417	OSER1	49	KCNJ5	0.0970874	1103
MTL5	417	TPCN1	49	BGN	0.0963855	1105
ACTBL2	417	ZBTB8OS	49	ERVMER34-1	0.0947867	1106
ZBTB6	416	CBFB	49	OTUD6A	0.093617	1107
NAIP	416	BCMO1	49	BOLA3	0.0930931	1108
ZSCAN10	416	F2	48	C14orf159	0.0929648	1109
GRB10	416	CLDN7	48	DTX2	0.0927835	1110
MBP	416	MEPE	48	GRM4	0.0918367	1111
XAF1	416	CXCL17	48	CIB4	0.0906801	1112
CACNG6	416	ATP6AP1	48	BANF1	0.0901961	1114
PLXND1	416	GUCY2C	47	PRPF40B	0.0901961	1113
OTUB1	416	C14orf37	47	C19orf57	0.0899471	1115
OR1A2	416	CSTF3	47	ZNF385D	0.08933	1116
FGG	416	hsa-mir-516b-1	47	MAP10	0.0889831	1117
IFNK	416	PCED1B	47	OR56B4	0.0878788	1118
DLST	415	OPN1MW2	46	CEP192	0.0877193	1120
CHST8	415	PHGR1	46	SPACA7	0.0877193	1119
CA13	415	RNF148	46	TBC1D23	0.0873786	1121
CCNT2	415	FBXW11	46	CTTNBP2	0.0871795	1122
SNURF	415	hsa-mir-5002	46	OCIAD1	0.0870787	1123
COPS7A	415	ARMCX5	46	CABP4	0.086262	1124
FBXO27	415	USP49	46	APBB3	0.0852018	1125
EME2	415	KIF24	46	OR4M1	0.084375	1126
MXRA7	415	NFKBIL1	45	MUC5B	0.083004	1127
CRMP1	415	C1QTNF9B	45	CDCA7L	0.0827338	1128
CTSB	415	NUCB1	45	TRIM47	0.0823529	1129
MIPEP	415	OR4D11	44	AMN	0.0821918	1130
PSORS1C2	415	ZC3H12B	44	VIM	0.0817439	1131
FOXK1	415	HIST1H4E	44	PARP8	0.0813559	1132
CCDC42	415	CDC23	44	TMEM192	0.0812325	1133
SURF4	415	ATP6V0D1	44	CD83	0.0793201	1134
INSR	415	MRPS10	44	TNFRSF10A	0.0792952	1135
OR52N5	415	CDH19	44	SPPL3	0.0791667	1136
GORAB	415	ZBTB7A	44	RBBP7	0.0791367	1137
TRIM56	415	CMTM1	44	RAX	0.0785908	1138
LCOR	414	KIAA1109	43	ZNF397	0.0783582	1139
TCEAL2	414	RHBDL2	43	SH3BGRL3	0.0778689	1140
GYPC	414	MIP	43	CD38	0.0775623	1141
SMAD1	414	LOC158434	43	HUS1	0.0763889	1142
FAM219B	414	PRIMA1	43	CHRM4	0.0758621	1143
PROB1	414	ACVR1C	42	RGS22	0.0757576	1144
KIF13B	414	MRPL34	42	ZC3H10	0.0754717	1145
DTX3	414	SPECC1L	42	IFITM10	0.075419	1146
DGAT2	414	hsa-mir-4480	42	PHTF2	0.075188	1148
MOSPD3	414	ZNF430	41	RPS28	0.075188	1147
COMMD2	414	CD99_Y	41	CA6	0.0751445	1149
TUBB4A	414	ARL4C	41	PNLIP	0.075	1150
EDN3	414	hsa-mir-561	40	GSDMB	0.0746269	1151
EXOC4	414	DEFB112	40	FCGR1A	0.0740741	1152
TXN2	414	LCA5L	40	NSFL1C	0.073955	1153
ZMAT1	414	ERVMER34-1	40	KCNMB1	0.0732394	1154
ACSBG1	414	KCNJ5	40	C9orf171	0.0723404	1155
TOR1A	413	ITGAM	40	ZNF221	0.0721393	1156
SYT12	413	NonTargetingControlGuideForHuman_0037	40	NAIF1	0.0714286	1158
ZNF615	413	ETFDH	39	ROBO3	0.0714286	1157
SIPA1L3	413	OR51G2	39	DPYSL4	0.0711462	1159
FBXO15	413	SMKR1	39	CDH20	0.0705882	1160
SP140L	413	TMC7	39	GPRC6A	0.0681818	1162
EML5	413	NonTargetingControlGuideForHuman_0717	39	LILRA3	0.0681818	1161
TAS2R13	413	RHD	38	ARHGEF25	0.0658436	1163
CASP4	413	NDUFC1	38	RPA3	0.0657277	1164
ZNF354A	413	CCDC63	38	KDM1A	0.0656371	1165
RIC8A	413	KRT81	37	C1QTNF9B	0.065123	1166
TMEM132E	413	RFESD	37	CECR1	0.0650155	1167
GPLD1	413	MBD3	37	FAM210B	0.0646552	1168
KLRF2	413	C14orf159	37	SPON2	0.0640394	1169
AMICA1	413	GRM1	37	ZNF780B	0.0638298	1170
SRGAP2C	413	NTAN1	37	SPDYE1	0.0634921	1171
ZNF713	413	CLEC1B	37	ARV1	0.0633333	1172
ACTA1	413	HIST1H2BH	36	BCL2A1	0.063197	1173
GPATCH2	413	DCAF8L1	36	KIAA2013	0.0621302	1174
SUCLG2	413	TNFRSF10A	36	FCHO2	0.0619469	1175
VWA8	412	TPSAB1	36	PRRG2	0.0615942	1176
DEFB112	412	CIB4	36	TP53TG3	0.0608696	1177
FAM155A	412	ZNF385D	36	CCL26	0.06	1179
TMEM106C	412	MMRN2	35	PCGF2	0.06	1178
KCNJ5	412	C3orf80	35	C9orf43	0.0597015	1180
GABRE	412	LRRFIP2	35	NUTM2A	0.0595611	1181
LMAN2	412	VAMP7_Y	34	EPB41L1	0.0595238	1182
C10orf35	412	CELA2B	34	DMBX1	0.0594796	1183
CXCL11	412	CTTNBP2	34	TIGD6	0.0591133	1184
PRDM16	412	RWDD2B	34	ATP6V0E1	0.0578512	1185
ELFN1	412	CHRM4	33	MS4A6A	0.0575758	1186
STAU1	412	OR4S1	33	RPL26L1	0.0571429	1187
LAMA3	412	hsa-mir-6852	33	MBLAC1	0.0560345	1188
SRRD	412	TRIM14	33	TMEM56-RWDD3	0.056	1189
SLC6A15	412	ZNF267	33	CD63	0.0559441	1190
TTC23L	412	CALR	32	CASKIN1	0.0559006	1191
RNF7	412	CACNA1C	32	CCDC166	0.0551948	1192
SCGB2A2	412	AMIGO3	31	IFNL3	0.054878	1193
ACTL7A	412	BOLA3	31	DYRK4	0.0546448	1194
C8A	412	OCIAD1	31	OPN1MW2	0.0539906	1195
KCNN4	412	B3GNTL1	31	PDF	0.0535714	1196
PRR14	412	ZNF462	31	FAM124B	0.0533333	1197
ARPC4-TTLL3	412	SEMA3C	30	CD99_Y	0.0530401	1198
ZNF135	412	VIM	30	GAGE12J	0.0526316	1199
ILVBL	412	C6orf120	30	USP17L5	0.0525757	1200
TMEM229A	411	NonTargetingControlGuideForHuman_0794	30	ENPP5	0.052381	1201
EIF3E	411	PHTF2	30	EYA3	0.0517241	1202
ZFPM2	411	FASN	30	ZMYM5	0.0516605	1203
SLC24A5	411	CNTNAP3	30	SERPINB12	0.0512821	1204
CAMK1G	411	hsa-mir-4643	30	VAMP7_Y	0.0512048	1205
NODAL	411	TMEM192	29	SP100	0.0511182	1206
CSGALNACT2	411	NonTargetingControlGuideForHuman_0589	29	UGP2	0.0507614	1207
ZNF138	411	RAX	29	APOA2	0.0497076	1208
SLC10A6	411	TCF19	29	PTGER1	0.0490196	1209
TANGO2	411	OR56B4	29	SRSF12	0.0481283	1210
RAB9B	411	EPRS	29	MLLT11	0.047619	1211
KCNU1	411	ZNF221	29	PGA5	0.0474517	1212
PHF8	411	RPTN	29	SC5D	0.0470588	1213
AMHR2	411	TMEM56-RWDD3	28	DCHS1	0.04662	1214
NTNG2	411	CD83	28	ADAM15	0.0466102	1215
PFN1	411	TRIM47	28	MRAP2	0.0460829	1216
MARVELD3	411	hsa-mir-302e	28	AQP5	0.0460526	1218
RPS6KL1	411	EFCAB7	28	DSCR3	0.0460526	1217
ZBTB7C	411	CD38	28	SLIT3	0.0458716	1219
TSPAN31	411	CABP4	27	FTSJ2	0.0452489	1220
C15orf32	411	OR4M1	27	CCDC181	0.0451613	1221
FAM107B	411	METTL21A	27	SLC9A7	0.045	1222
DEFB129	411	PGA5	27	MATN4	0.0448179	1223
TEAD4	411	PRAMEF13	27	BCL11B	0.0443038	1224
MFSD8	410	TBC1D23	27	FAM198A	0.0441176	1225
CDC42BPA	410	GRM4	27	ARHGAP23	0.0440529	1226
PHF23	410	IFITM10	27	SPIRE1	0.04375	1227
SSH2	410	NonTargetingControlGuideForHuman_0991	26	GPHA2	0.0434783	1228
PRR11	410	GNB2	26	CDK5RAP1	0.043379	1229
GNB1	410	KCNMB1	26	SLC35E3	0.0432099	1230
SCNN1B	410	AAK1	26	TNIP3	0.0431034	1231
C9orf172	410	SPON2	26	EDARADD	0.0429448	1232
PPP1R1A	410	MBLAC1	26	CHTF8	0.0428571	1233
ZNF347	410	NonTargetingControlGuideForHuman_0470	25	MGRN1	0.0426829	1234
PRCC	410	EGR4	25	RYR2	0.0423729	1235
MS4A6E	410	TAF13	25	NXPH1	0.0423387	1236
CEP57	410	BGN	24	ARHGAP35	0.042328	1237
RASIP1	410	CDH20	24	LCE1D	0.0418605	1238
ATG7	410	LUZP6	24	DCLRE1B	0.0415225	1239
GPX6	410	PARP8	24	USP36	0.0413534	1240
VKORC1L1	410	ARHGAP28	24	DRG1	0.0412844	1241
DNAJC28	410	PRPF40B	23	IFIT2	0.0410448	1242
HSD11B1	410	CDCA7L	23	GNAI2	0.0409357	1243
ATP6V1C2	410	BANF1	23	CDC25C	0.0406977	1244
SPATA19	410	NSFL1C	23	CLEC3A	0.040625	1245
HDAC1	410	OTUD6A	22	ALG3	0.0406091	1246
GPR65	410	RBBP7	22	TRIM6	0.0404858	1247
KAZN	410	SNX27	22	SLC17A2	0.0404313	1248
DCAF15	410	SMIM13	22	CKAP2L	0.040201	1249
SEC14L4	409	NonTargetingControlGuideForHuman_0002	22	KIF18A	0.04	1250
BMP2	409	C2orf66	22	HIST1H2AM	0.039801	1252
MMP27	409	RPL26L1	22	MLF1IP	0.039801	1251
SEZ6L2	409	PNLIP	21	LRRC8B	0.0395683	1253
PTPRA	409	PRAMEF9	21	DCTPP1	0.0395257	1254
UBE2Z	409	NXPH1	21	CPNE9	0.0394089	1255
SEMG2	409	hsa-mir-7112-2	21	COL3A1	0.0393939	1256
APOC3	409	CECR1	21	NSUN4	0.0392157	1257
CYB5R1	409	ZNF780B	21	LSM12	0.0391304	1258
TMEM207	409	ZNF397	21	BHMT	0.0391061	1259
WSB1	409	KIAA2013	21	FHL1	0.0385852	1260
PITPNA	409	MAP10	21	MAP4K1	0.0384615	1262
SCML2	409	MUC5B	21	TTC26	0.0384615	1261
C1S	409	FAM133A	20	HMOX2	0.0381679	1263
WDR60	409	DYRK4	20	PCDH8	0.0380952	1264
TYSND1	409	RGS22	20	RGPD5	0.0379747	1265
TRIM41	408	hsa-mir-550b-1	20	CLEC2D	0.0376471	1266
MAGEB17	408	MRAP2	20	ACAA2	0.0374332	1267
RUNX3	408	PTGER1	20	IFI16	0.037037	1270
C8orf48	408	GSDMB	20	NEK6	0.037037	1269
FERMT1	408	DCHS1	20	OR5K3	0.037037	1268
TANK	408	NUTM2A	19	NCK1	0.0369004	1271
RHBDD2	408	SPPL3	19	GNB2	0.0368794	1272
C17orf66	408	MS4A6A	19	LNP1	0.0361446	1273
FOXR2	408	APBB3	19	CLSTN1	0.0357143	1274
PTGER1	408	ARV1	19	CISD2	0.0350195	1275
ACVR2A	408	CDK5RAP1	19	CHD1L	0.0348837	1276
CEMP1	408	SH3BGRL3	19	TNK1	0.0346821	1277
HNRNPD	408	SRSF12	18	F11	0.0345622	1278
GABRR2	408	DPYSL4	18	ATP11C	0.0344828	1280
RAB30	408	AMN	18	SLC25A38	0.0344828	1279
SPARC	408	NonTargetingControlGuideForHuman_0891	18	ANXA8	0.0340136	1281
FAM21C	408	DTX2	18	CMTM2	0.0339426	1282
PROKR2	408	BCL2A1	17	KLHL8	0.0338983	1283
XPC	408	C9orf171	17	ZMYM6	0.0337079	1284
GIMAP4	408	PRRG2	17	AAGAB	0.0334928	1285
SYNGR1	408	KDM1A	17	CNRIP1	0.0334821	1287
CCDC103	408	APOA2	17	IL2RG	0.0334821	1286
TRIM33	408	C19orf57	17	PRRG3	0.0334262	1288
KIAA0753	408	CCDC166	17	SERHL2	0.0333333	1289
DDX21	408	CLEC2D	16	ABCA7	0.0330579	1290
LGALS2	408	NonTargetingControlGuideForHuman_0051	16	PROZ	0.0328947	1291
GLCCI1	408	SERPINB12	16	ATG4A	0.0327869	1292
CCNG2	408	ZC3H10	16	MPEG1	0.0326087	1293
GBP3	407	MATN4	16	C16orf74	0.0324675	1294
C18orf8	407	SPC24	16	SAMD5	0.0321716	1295
CLEC4A	407	CD63	16	THEM4	0.0321101	1296
MID1IP1	407	ARHGEF25	16	CRLF3	0.0320285	1297
IMMP2L	407	SP100	16	EMC9	0.032	1298
QPCTL	407	DMBX1	16	NPSR1	0.0317919	1299
SYNPR	407	IL13	16	FGGY	0.031746	1300
INHBC	407	NonTargetingControlGuideForHuman_0456	15	ADCK5	0.0316456	1301
RXFP4	407	EYA3	15	HIST1H3I	0.0315789	1302
BMPER	407	FAM210B	15	CERKL	0.0315315	1303
PODXL	407	SLCO1B7	15	ME3	0.0314465	1305
LOC100287534	407	F11	15	NUDT21	0.0314465	1304
UQCC2	407	SLC17A2	15	IYD	0.031348	1306
CDC42SE2	407	IL2RG	15	SRSF11	0.0311526	1307
ZMAT4	406	CNRIP1	15	RTP1	0.0309051	1308
PLAGL2	406	ADCK5	15	UPF2	0.0308642	1309
RBBP9	406	CCL26	15	SRM	0.0306513	1311
CNOT7	406	HMOX2	15	STAB2	0.0306513	1310
PNPLA6	406	CEP192	15	IL13	0.0305927	1312
C17orf97	406	CHTF8	15	SRC	0.0305677	1313
DIRC1	406	SPACA7	15	F5	0.0304878	1314
CNFN	406	FCGR1A	14	ZNF2	0.0304569	1315
SLC26A7	406	CDC25C	14	BCLAF1	0.030303	1316
EFCAB11	406	RTP1	14	C17orf85	0.0300752	1318
PTGDR2	406	NBPF16	14	FAM89B	0.0300752	1317
MTSS1L	406	RPA3	14	HIST2H2AC	0.03	1319
TMED7-TICAM2	406	BCL11B	14	PHF19	0.0299401	1320
MORN2	406	ZMYM5	14	ONECUT3	0.0298507	1321
C16orf59	406	ATP6V0E1	14	ZNF665	0.0297619	1322
GPR31	406	ROBO3	14	ZNF281	0.0295082	1323
FGF10	406	EDARADD	14	POGZ	0.0294118	1324
NEU2	406	CLEC3A	13	ACCS	0.029304	1325
ANKRD66	406	NonTargetingControlGuideForHuman_0921	13	HDDC3	0.0292887	1327
RPS6KB2	406	CMTM2	13	KCTD10	0.0292887	1326
OR10K1	406	COL3A1	13	CDK16	0.0292683	1328
GLYATL1	406	CA6	13	HSPA8	0.0291262	1329
TNFRSF18	406	hsa-mir-598	13	RAB19	0.0289855	1330
GPD2	406	NIF3L1	12	PRDX5	0.0289256	1332
GIPC3	406	PCDH8	12	ZNF540	0.0289256	1331
ADAMTSL1	406	hsa-mir-191	12	RASAL2	0.0289017	1333
NDFIP1	406	TMOD3	12	TRIM16L	0.0288809	1334
SPON2	406	GPRC6A	12	HIST2H2BF	0.0287081	1336
CLIC4	406	hsa-mir-519e	12	NPHP4	0.0287081	1335
TRMT12	405	DCLRE1B	12	KLHL26	0.0286885	1337
GLRX3	405	FAM198A	12	ARL13B	0.0285714	1339
PDE8A	405	PRRG3	12	C8orf82	0.0285714	1338
PDLIM2	405	hsa-mir-6751	12	TRPC4AP	0.0283912	1340
SLC25A27	405	CLSTN1	12	PCDHGA3	0.028169	1341
ZIK1	405	TIGD6	12	SAMD12	0.0280899	1342
SLC24A4	405	NEK6	12	EXOC8	0.0280702	1343
SMOX	405	C9orf43	12	PCDHGA11	0.028	1344
NOTCH1	405	SC5D	12	TMOD3	0.027972	1345
OR52D1	405	SAMD5	12	SAV1	0.0278884	1346
CAMP	405	FHL1	12	PTGR1	0.0278638	1347
DBC1	405	NPSR1	11	WDR67	0.0277778	1348
HNF4G	405	hsa-mir-4739	11	FAM71A	0.0276498	1349
HTR7	405	SLC22A13	11	CHD4	0.0274914	1350
EBLN2	405	LRRC8B	11	TBL2	0.027248	1351
PRAMEF6	405	hsa-mir-3164	11	TXNIP	0.0272374	1352
C11orf83	405	IFIT2	11	TRIP11	0.0271003	1353
MBNL2	405	ADAM15	11	SFN	0.0269058	1354
CSF1R	405	ENPP5	11	ZNF729	0.0268657	1355
STAMBPL1	405	hsa-mir-578	11	RRP15	0.0268456	1356
TYW5	405	HUS1	11	ZNF687	0.0267176	1357
LOC646498	405	USP36	11	CBX5	0.0266667	1358
TMUB1	404	UGP2	10	BABAM1	0.0263158	1359
CHGA	404	UPF2	10	GDF10	0.0262172	1360
KRTAP22-2	404	NonTargetingControlGuideForHuman_0321	10	POU4F1	0.0262009	1361
SLC44A4	404	CXorf61	10	KIAA0513	0.0261438	1362
CCDC155	404	RPS28	10	SLC22A13	0.0261283	1363
FASTK	404	F5	10	MYO3A	0.0261194	1364
SFXN1	404	ARHGAP23	10	EMP3	0.025974	1365
SERPINB4	404	hsa-mir-3973	10	KDM1B	0.0258621	1366
TMEM115	404	NSUN4	10	CXorf61	0.0257069	1367
SEZ6	404	NonTargetingControlGuideForHuman_0563	10	CCL18	0.0253968	1368
LY6E	404	FTSJ2	10	SULT1A3	0.0252101	1369
RNF148	404	hsa-mir-4661	10	MRPL23	0.0251256	1370
KIAA1958	404	GPHA2	10	RBM6	0.024735	1371
ANKRD65	404	FAM83D	10	PRAMEF9	0.0246769	1372
LINGO1	404	TRIM6	10	NKX3-1	0.0246575	1373
OR5P3	404	TBL2	10	C4orf21	0.0245098	1375
GREM2	404	SRSF11	10	USP54	0.0245098	1374
NPC1L1	404	DCTPP1	10	KCNA10	0.0243902	1377
NEUROD4	404	TRIP11	10	TXNL1	0.0243902	1376
GALNT5	404	ONECUT3	10	CD40	0.0242588	1378
NIPSNAP3A	404	EPB41L1	10	LIN9	0.0242215	1379
TMEM234	404	IYD	10	NIF3L1	0.0241449	1380
TDRP	404	ATP11C	10	FBXL18	0.024	1381
COMMD8	403	RYR2	10	DSCR6	0.0239521	1383
KCNG1	403	MLLT11	10	LY6G5C	0.0239521	1382
NDUFB9	403	NCK1	10	ATP6V0A1	0.0239234	1384
FGF16	403	ZNF365	10	CRB2	0.0238095	1385
TCEA1	403	ZNF729	9	ACY3	0.0235294	1387
C19orf70	403	CD40	9	CD3D	0.0235294	1386
ZNF69	403	LILRA3	9	FREM1	0.0233918	1388
SNTG1	403	LCE1D	9	DYNLRB2	0.0233463	1389
DMKN	403	CRLF3	9	CD48	0.0233161	1390
HGFAC	403	IFNL3	9	PAXBP1	0.0232558	1391
KLK5	403	CASKIN1	9	ZNF576	0.0230548	1392
FLT1	403	TRPC4AP	9	PSMD9	0.0230415	1393
ZNF75D	403	CISD2	9	BNIPL	0.0230263	1395
C10orf25	403	LNP1	9	NUP62CL	0.0230263	1394
SLC23A1	403	NKX3-1	9	RFNG	0.0229885	1396
TNFRSF11B	403	CD48	9	C9orf139	0.0228571	1397
FAM153B	403	HIST1H3I	9	ATP6V1G1	0.0228311	1398
PEBP4	403	hsa-mir-3191	9	INO80E	0.0228137	1400
OXTR	403	ZNF281	9	LCE3A	0.0228137	1399
EMB	403	DRG1	9	SDR39U1	0.0228013	1401
DAZAP1	403	BCLAF1	9	CCDC144A	0.0227273	1405
ZNF77	403	PCGF2	9	CCDC97	0.0227273	1404
MAGEB4	403	SLC9A7	9	MCCC1	0.0227273	1403
ZBTB44	403	NAIF1	9	TRNP1	0.0227273	1402
SIPA1L1	403	NonTargetingControlGuideForHuman_0911	9	TOMM6	0.0226244	1406
C16orf71	403	PTGR1	9	MMP8	0.0225989	1408
LAPTM5	403	LSM12	9	TBX10	0.0225989	1407
ZNF385D	403	SLC10A4	9	MGST3	0.0223881	1409
PTGFR	403	CPNE9	8	ZNF45	0.0223214	1410
HNRNPA2B1	403	ALG3	8	TAS2R43	0.0223048	1411
ANAPC11	402	SPRY3_Y	8	SLIT1	0.0222841	1412
NCS1	402	PHF11	8	AK3	0.0222222	1414
PCP4L1	402	PRR11	8	C19orf47	0.0222222	1413
GCK	402	TCEAL2	8	AVPR1A	0.0221239	1416
CTSL1	402	MLF1IP	8	ERLIN2	0.0221239	1415
ZNF221	402	hsa-mir-613	8	TBC1D10A	0.022082	1417
AMMECR1	402	hsa-mir-599	8	C14orf142	0.0220264	1419
OMP	402	ZNF576	8	NUP37	0.0220264	1418
CLCN2	402	hsa-mir-555	8	DDX51	0.0218978	1420
SAMD3	402	CBX5	8	C1orf112	0.0218579	1421
MPZL3	402	hsa-mir-4640	8	RGAG4	0.021645	1422
GPR55	402	hsa-mir-6875	8	ZNF565	0.0215827	1423
UNC119B	402	FAM124B	8	HDGF	0.0213675	1424
GABRQ	402	KIAA0513	8	CYP51A1	0.021097	1427
PLA2G4B	402	RABIF	8	KLHDC3	0.021097	1426
FAM122C	402	ACCS	8	THRAP3	0.021097	1425
SHANK1	402	HIST1H2AM	8	ATP6V1F	0.0210526	1429
LSMEM1	402	TRIM16L	8	STMN4	0.0210526	1428
CADM2	402	hsa-mir-3661	8	OR2M2	0.0209974	1430
LRGUK	402	RBMY1E	8	CARKD	0.0209205	1432
LRRC3	402	ABCA7	8	CLSTN2	0.0209205	1431
AP1M2	402	SERHL2	8	RABIF	0.0208333	1433
COX6A1	402	RAB19	8	CLDND2	0.0207715	1434
CHST2	402	NonTargetingControlGuideForHuman_0749	8	LRRC7	0.0207469	1435
XPNPEP2	402	hsa-mir-5187	8	COX19	0.0207254	1436
MST1R	402	TTC26	8	ABHD6	0.0206897	1437
CENPA	402	LOC646498	8	POU5F2	0.0206186	1438
FBXO21	401	HLA-DOB	8	RTP4	0.0205656	1439
ACTL6A	401	RTP4	8	CNST	0.0204778	1440
PCDHB5	401	ARHGAP35	8	DLX1	0.0204082	1442
UBE2O	401	ZNF571	8	PHF11	0.0204082	1441
TNFRSF10C	401	EXOC8	8	RS1	0.0203488	1443
ALDOB	401	NonTargetingControlGuideForHuman_0722	8	SLC11A1	0.0203252	1444
TEKT1	401	SRM	8	RBFOX1	0.0202429	1446
DNMT3L	401	CHD4	8	RGS19	0.0202429	1445
OR2T8	401	hsa-mir-26a-1	8	OIT3	0.0201613	1448
PLEKHA8	401	C17orf85	8	S100A11	0.0201613	1447
OR4N4	401	OR2M2	8	NCR1	0.0200573	1449
LINGO2	401	hsa-mir-4283-1	8	CIB2	0.02	1451
ITPA	401	CCL18	8	CMTM4	0.02	1450
DBH	401	STMN4	8	DLG3	0.0199203	1453
MAGEC1	401	STAB2	8	NKAIN3	0.0199203	1452
SLC41A1	401	CKAP2L	8	NUPL2	0.0199005	1454
BTBD16	401	MAP4K1	8	EMC1	0.0198675	1455
LOC100144595	401	SLIT1	8	ATAT1	0.0198413	1456
KCNMB2	401	NonTargetingControlGuideForHuman_0930	8	SOHLH2	0.019802	1457
UTS2R	401	OBP2B	7	SLC10A4	0.0197802	1458
GBP6	400	ACAA2	7	LOC646498	0.0197531	1459
CSHL1	400	PGF	7	CIRBP	0.0197044	1460
SAPCD1	400	FCHO2	7	CYB561A3	0.0196721	1462
KRT23	400	NonTargetingControlGuideForHuman_0356	7	KATNAL2	0.0196721	1461
FEM1A	400	ACSBG2	7	LGR5	0.0196078	1463
SLC41A3	400	TXNIP	7	OBP2B	0.0195531	1464
OR5W2	400	PCDHGA11	7	LYPD8	0.019544	1465
KLK14	400	GALNT1	7	PRR11	0.0195122	1466
SLC47A2	400	RS1	7	ZNF200	0.0193798	1467
FRS2	400	hsa-mir-516b-2	7	ECHDC2	0.0193548	1468
SNCB	400	LGR5	7	C1orf95	0.0193237	1470
ANXA11	400	GDF10	7	TCEAL2	0.0193237	1469
CBR4	400	HDDC3	7	FAM83D	0.019305	1471
OR2A2	400	THEM4	7	RC3H1	0.0192308	1472
NPR3	400	PHF15	7	CCDC54	0.0191781	1473
ADSSL1	400	SRC	7	COA3	0.0191571	1475
SCGB3A2	400	PRDX5	7	ZNF365	0.0191571	1474
HYAL1	400	ZNF540	7	DHPS	0.0191083	1476
CCDC64	400	BHMT	7	DHX30	0.019084	1478
NAP1L5	400	CCDC54	7	SLC44A5	0.019084	1477
DNAJC13	400	KIF13B	7	ACSBG2	0.0190736	1479
FBXO47	400	BNIPL	7	GPR113	0.0190476	1480
ATP4B	399	CCDC181	7	TDRD1	0.0190114	1481
NPIPA3	399	hsa-mir-3155b	7	DARS2	0.0189873	1482
TMEM26	399	FBXO21	7	BAGE	0.0189573	1484
SPTBN4	399	SLC35E3	7	KRTAP19-8	0.0189573	1483
PSKH1	399	MYO3A	7	HIRIP3	0.0188679	1487
KLHL15	399	TMEM115	7	KY	0.0188679	1486
TSPAN4	399	DECR2	7	SFT2D2	0.0188679	1485
DEFB119	399	PLIN3	7	FAM65B	0.018797	1488
MSS51	399	PTPRK	7	LOC100130301	0.0187668	1489
PHTF2	399	LIN9	7	SFTPD	0.01875	1490
ZNF114	399	OR4C12	7	RAP1GAP2	0.0186916	1491
ELMOD1	399	AAGAB	7	PLIN3	0.0186667	1492
LRG1	399	NonTargetingControlGuideForHuman_0790	7	ACE2	0.0186335	1493
CDK8	399	MEOX2	7	CDK14	0.0185874	1494
POLL	399	GNAI2	7	CPSF3L	0.0185759	1495
ATP13A4	399	SPIRE1	7	ASCL3	0.0185185	1496
LRRN3	399	NCR1	7	SLC16A3	0.0184332	1497
ZNF33A	399	SDR39U1	7	DECR2	0.0184211	1498
ARSB	399	LOC100130301	7	KIF3B	0.0184049	1499
ITFG3	398	ZNF687	7	ZNF586	0.0183486	1500
HEBP2	398	NUP62CL	7	C12orf29	0.0181818	1502
USB1	398	LCE3C	7	SLC46A3	0.0181818	1501
FGFBP1	398	RBM6	7	CTSE	0.0181159	1503
FAM9C	398	TBC1D10A	7	FICD	0.0180995	1504
DGCR2	398	CLDND2	7	NENF	0.018018	1506
SPANXA2	398	CERKL	7	TTC18	0.018018	1505
LRRK1	398	SAV1	7	SPG21	0.0179856	1507
PRKCB	398	AQP5	7	GPR119	0.0179372	1508
ASB13	398	MGRN1	7	CDC16	0.0178571	1512
SPIDR	398	KCTD10	7	IL1RL1	0.0178571	1511
ZNF726	398	TP53TG3	7	PNO1	0.0178571	1510
PODNL1	398	DSCR3	7	SHISA4	0.0178571	1509
KIF15	398	KLHL26	7	KRTAP19-5	0.0177665	1514
ITPR1	398	POMC	7	LCE3C	0.0177665	1513
GPR32	398	KRTAP19-5	7	RHEBL1	0.0177515	1515
C12orf76	398	SCAND3	7	UGT2B11	0.0176991	1516
ZBTB47	398	OR51T1	6	GNG4	0.0176678	1517
ANKRD13C	398	LCE3A	6	HBQ1	0.0176471	1519
LAYN	398	SLC25A38	6	KCP	0.0176471	1518
IL2RA	398	DYNLRB2	6	SNAPIN	0.0176211	1520
PASD1	398	POU3F2	6	FGF12	0.0176056	1522
SLFN13	398	SULT1A3	6	ISG20	0.0176056	1521
ZNF486	398	SFN	6	FBXO21	0.0174564	1523
C14orf159	398	KIF3B	6	MAPK15	0.0174419	1524
PSG6	398	CD3D	6	LETMD1	0.0173913	1525
LDB1	398	hsa-mir-4734	6	MDGA1	0.0173611	1527
PALM	398	CNST	6	PLA2G7	0.0173611	1526
KCNK15	398	OR9K2	6	TMEM115	0.0173267	1528
ACTL7B	397	SFTPD	6	C5orf49	0.017301	1530
NFKB2	397	hsa-mir-608	6	DEFB110	0.017301	1529
CSGALNACT1	397	TMEM19	6	CRTAP	0.0172911	1531
ASCL2	397	NPHP4	6	TRAM1L1	0.017192	1532
NR1D2	397	FBXL18	6	ABT1	0.0171674	1534
ELK4	397	KIF18A	6	HPN	0.0171674	1533
RNASE12	397	EMP3	6	EVX2	0.017094	1535
RAB20	397	ZDHHC15	6	MPC1	0.0170648	1536
KEAP1	397	TST	6	C10orf68	0.0169492	1538
DENND1A	397	SLC35D2	6	HERPUD2	0.0169492	1537
ZNF664-FAM101A	397	TRAM1L1	6	KIF13B	0.0169082	1539
LUM	397	TXNL1	6	LMBR1L	0.0168539	1541
OR1C1	397	CCDC97	6	ZDHHC15	0.0168539	1540
MED29	397	hsa-mir-8083	6	LHFPL2	0.0167364	1544
CIB4	397	TNK1	6	SFTPA1	0.0167364	1543
ADAM32	397	POGZ	6	TFAP2D	0.0167364	1542
STAC3	397	ZNF565	6	EPG5	0.0166667	1547
FBXL7	397	CDK16	6	FLG	0.0166667	1546
C18orf42	397	SEC14L4	6	SERPINA3	0.0166667	1545
GJD2	397	KATNAL2	6	NOL6	0.0165746	1548
TBC1D19	397	FGGY	6	MT3	0.0165017	1549
SPG20	397	LYPD8	6	APOO	0.0164835	1552
NFKB1	397	MAPK15	6	GGT5	0.0164835	1551
ASAP1	397	KDM1B	6	SLC4A2	0.0164835	1550
NR2E1	397	ADH1B	6	CDC42EP2	0.0164609	1553
TAP1	397	hsa-mir-330	6	EHD2	0.0163934	1555
ARID4A	397	CHD1L	6	RFX8	0.0163934	1554
DRAXIN	397	FAM71A	6	POU3F2	0.0163488	1556
NHLRC1	397	KLHL8	6	CEPT1	0.0163265	1557
CHST7	397	ZNF222	6	KIAA1324L	0.0163043	1558
FAM163B	396	INO80E	6	PHF15	0.0162413	1559
GYLTL1B	396	HIST2H2BF	6	FOXP2	0.0162162	1562
WFDC13	396	TGIF2-C20orf24	6	OR11A1	0.0162162	1561
C6orf10	396	ACE2	6	PTP4A1	0.0162162	1560
CMAS	396	POU4F1	6	ZNF222	0.0161725	1563
TMEM2	396	TTC18	6	FAM92A1	0.016129	1565
KRTAP13-3	396	SLC46A3	6	KHDC3L	0.016129	1564
AQP10	396	KCNA10	6	ZNF571	0.0160966	1566
ZNF813	396	PDF	6	PTPRS	0.0160858	1567
TNFSF8	396	CPSF3L	6	ROM1	0.0160643	1568
MAPK8IP1	396	AK3	6	PTPRK	0.016055	1569
UBE2F	396	RAB11FIP1	6	BAD	0.0160256	1571
SYNJ2BP-COX16	396	ZMYM6	6	PXT1	0.0160256	1570
RANGRF	396	CYB561A3	6	LY6G6D	0.0159574	1573
KLK2	396	ENPEP	6	PDE3B	0.0159574	1572
RP1	396	CRTAP	6	BBC3	0.0159236	1575
ZNF121	396	MPEG1	6	RB1	0.0159236	1574
USP17L3	396	ZNF2	6	LRRC10B	0.015873	1576
TRAPPC6B	396	PTPRS	6	DLX5	0.0158103	1577
FLI1	396	TAS2R43	6	OR9K2	0.015748	1579
RAD51B	396	ATP6V1F	6	PIGM	0.015748	1578
PSTPIP2	396	ARL13B	5	EIF2AK2	0.0157068	1583
TMX3	396	OR4N5	5	HPS5	0.0157068	1582
HYLS1	396	ZNF200	5	RIF1	0.0157068	1581
ASZ1	396	ERLIN2	5	TGIF2-C20orf24	0.0157068	1580
C9orf37	395	SAMD12	5	MAPKAPK2	0.0156863	1585
YIPF7	395	TRPM4	5	SPRTN	0.0156863	1584
TSEN34	395	CCDC159	5	EBF1	0.015674	1587
STAU2	395	HDGF	5	HS3ST6	0.015674	1586
RASA4B	395	C16orf74	5	CCDC159	0.015625	1588
ZNF645	395	PXT1	5	TMEM19	0.0155844	1589
hsa-mir-3116-2	395	CTSE	5	NOL7	0.0155642	1590
TMC7	395	RTDR1	5	JPH1	0.015544	1592
PABPN1L	395	C19orf70	5	MBD2	0.015544	1591
METTL24	395	PSMD9	5	DNAJB3	0.015528	1594
IDI2	395	RBFOX1	5	KIAA1804	0.015528	1593
CAPN15	395	KIAA1804	5	DLG2	0.0155039	1596
FADS2	395	PI4KB	5	SCAND1	0.0155039	1595
HLA-DQB1	395	CLSTN2	5	POMC	0.0154867	1597
BTBD3	395	hsa-mir-23b	5	WT1	0.015444	1598
RSU1	395	C5orf49	5	ZMAT3	0.0154321	1599
TAGLN	395	BABAM1	5	GTSE1	0.0153846	1600
FBXW11	395	KLHDC3	5	SAR1B	0.0153374	1601
FMN1	395	LRRC7	5	BPIFB3	0.0152672	1604
THNSL1	395	ALDH7A1	5	GAL3ST2	0.0152672	1603
SLITRK1	395	BAD	5	SAMD4A	0.0152672	1602
DCD	395	MRPL23	5	TMEM147	0.0152284	1605
CCL20	395	GAGE12J	5	SPHKAP	0.0151515	1607
CPNE1	394	CYP51A1	5	TTC7B	0.0151515	1606
ATMIN	394	NonTargetingControlGuideForHuman_0195	5	NHP2L1	0.0150376	1608
NF1	394	AVPR1A	5	PI4KB	0.015015	1609
IQCC	394	ME3	5	GALNT1	0.0149254	1612
KRT36	394	DHX30	5	IL23A	0.0149254	1611
CXCR7	394	DEFB110	5	TMCO6	0.0149254	1610
ANK3	394	PLEKHN1	5	BMP5	0.014881	1613
CARF	394	ATP6V0A1	5	PGF	0.0148305	1614
MTRNR2L4	394	KRTAP22-2	5	SLC9A9	0.0148148	1615
KSR2	394	MLKL	5	OR4C12	0.0147992	1616
CHRDL2	394	hsa-mir-455	5	MLKL	0.0147493	1617
NUDT2	394	SPG21	5	CPXCR1	0.0147059	1619
UTP6	394	DNAJB3	5	PIGG	0.0147059	1618
C7orf71	394	HS3ST6	5	SEC14L4	0.0146699	1620
GIF	394	ISG20	5	CD247	0.0145773	1621
ADAD1	394	NFKB2	5	TET3	0.0145631	1622
ITGAE	394	COA3	5	PTPN21	0.0145455	1623
IL4I1	394	NUDT21	5	HIST3H2BB	0.0144928	1626
BCL2L1	394	NonTargetingControlGuideForHuman_0146	5	MOXD1	0.0144928	1625
OR2C3	394	ZNF45	5	STK19	0.0144928	1624
ELAVL2	394	BATF2	5	METAP1D	0.0143885	1628
BZW2	394	SLC11A1	5	TPM2	0.0143885	1627
RBM43	394	NonTargetingControlGuideForHuman_0316	5	C1orf186	0.0143541	1629
KRTAP19-5	394	COA4	5	ZNF784	0.0143369	1630
TAS1R3	394	TOMM6	5	SOCS7	0.0142857	1632
KREMEN1	394	hsa-mir-6869	5	WDR31	0.0142857	1631
C19orf24	394	ATP6V1G1	5	NFRKB	0.0142349	1633
LCE3C	394	GLIS2	5	DLX4	0.014218	1636
GLS	394	FBXL16	5	EPB49	0.014218	1635
RAB41	394	PLA2G7	5	RAB11FIP1	0.014218	1634
ACSL1	394	IL1RL1	5	FAR2	0.0141643	1637
RCBTB1	394	DLG3	5	HLA-DOB	0.0141343	1639
NMRK1	394	ANXA8	5	TMEM62	0.0141343	1638
NPM2	393	HERPUD2	5	BATF2	0.0141243	1640
NIPAL4	393	WDR67	5	ETV3L	0.0140845	1641
C19orf54	393	SNX20	5	GLIS2	0.0140449	1643
SPINK4	393	hsa-mir-433	5	ZBTB18	0.0140449	1642
PRKG1	393	PHF19	5	NGF	0.0140187	1645
HR	393	RB1	5	ZNF197	0.0140187	1644
AP5M1	393	CRB2	5	DNAJB9	0.0139535	1646
BCMO1	393	TNIP3	5	CD93	0.0139373	1648
C10orf11	393	ZNF665	5	KCNH8	0.0139373	1647
SAFB2	393	ETV3L	5	HBZ	0.0138889	1651
EFHC2	393	USP54	5	MDP1	0.0138889	1650
HMOX2	393	EBF1	5	RPL7	0.0138889	1649
DRP2	393	FAR2	5	PCSK7	0.0138249	1653
HIST1H2BM	393	CLEC17A	5	PRDM6	0.0138249	1652
HAMP	393	NonTargetingControlGuideForHuman_0524	5	NSUN3	0.0137741	1654
AP5S1	393	NKAIN3	5	GPR4	0.0137615	1655
TRPS1	393	C14orf142	5	CABP5	0.0136986	1656
OR10G4	393	BMP5	5	SCAND3	0.0135922	1657
GPR83	393	GNG4	5	FBXL16	0.013587	1658
TAS2R19	393	CDK14	5	CYP4A22	0.0135501	1659
OR12D3	393	MOXD1	5	CA7	0.0135135	1662
MAP3K9	393	OIT3	5	CLEC17A	0.0135135	1661
PTPRE	393	SLC44A5	5	UBL5	0.0135135	1660
FAM83B	393	hsa-mir-511	5	INPP5A	0.013468	1664
DCST2	393	SOCS7	5	POLH	0.013468	1663
CNNM1	393	SLIT3	5	PTGS2	0.0134529	1666
CSNK1A1L	393	SAR1B	5	RNF149	0.0134529	1665
RGS3	393	THRAP3	5	OR4N5	0.0134409	1667
KLK4	393	C4orf21	5	C1QA	0.0134228	1670
CTNNA3	392	CD247	5	ENPEP	0.0134228	1669
TNFRSF9	392	S100A11	5	NAF1	0.0134228	1668
C22orf29	392	NonTargetingControlGuideForHuman_0256	5	ALDH7A1	0.013369	1671
RAPGEF3	392	C8A	5	HARBI1	0.0133333	1672
SSBP1	392	ATP10A	5	DCAF4	0.0132743	1673
FBN2	392	CYTH2	5	PLEKHN1	0.0132626	1674
OR2A5	392	ZMAT3	5	MEOX2	0.0132325	1675
SLC4A1AP	392	CABP5	5	ATP10A	0.0131579	1680
SPP1	392	BBC3	5	CBR3	0.0131579	1679
NAGK	392	RGS19	5	NUDT13	0.0131579	1678
COL6A2	392	MPC1	5	OASL	0.0131579	1677
GNA12	392	RASAL2	5	VPS39	0.0131579	1676
ATG4B	392	CYP4A22	5	SLC4A5	0.0131148	1681
MAP9	392	NUP37	5	C4orf3	0.0131004	1682
BHLHE40	392	OR5K3	5	RTDR1	0.013089	1683
CCPG1	392	RGAG4	5	ADAR	0.012987	1687
hsa-mir-8073	392	PROZ	5	CYTH2	0.012987	1686
FAM219A	392	FAM65B	5	NLRP3	0.012987	1685
PHF11	392	ZBTB18	5	TFAP2B	0.012987	1684
ESYT3	392	TEKT3	5	RPA1	0.0129032	1688
DNTT	392	NSUN3	5	COA4	0.0128866	1689
IMPAD1	392	ATAT1	5	ADAL	0.0128755	1691
HMGCS2	392	C8orf82	5	BGLAP	0.0128755	1690
FRMD3	392	PIGG	5	INADL	0.0128205	1694
NMRK2	391	TDRD1	5	MAPKAP1	0.0128205	1693
NPTX2	391	NonTargetingControlGuideForHuman_0233	5	ZNF793	0.0128205	1692
TPD52L3	391	FGF12	5	COMMD4	0.012766	1695
KRBA1	391	CMTM4	5	APP	0.0127389	1696
KRT71	391	MDGA1	5	BTBD9	0.0127119	1699
MYH8	391	hsa-mir-3910-2	5	SPCS1	0.0127119	1698
USP17L8	391	CARKD	5	TEAD3	0.0127119	1697
UBE2W	391	MT3	5	CARHSP1	0.0126582	1702
CYP4F3	391	WT1	4	CSF1	0.0126582	1701
SMKR1	391	SNAPIN	4	EMX1	0.0126582	1700
GUCA1A	391	hsa-mir-302f	4	LOC729020	0.0126183	1703
LIMK2	391	ASCL3	4	NFKB2	0.0125945	1704
ACTR5	391	MYL12B	4	CPA1	0.0125786	1706
NME4	391	SLC16A3	4	CYBA	0.0125786	1705
ALKBH1	391	SPHKAP	4	ADH1B	0.0125523	1707
CLEC4E	391	hsa-mir-6847	4	DMWD	0.0125	1710
CDC42EP3	391	CCDC103	4	DNAH14	0.0125	1709
LIPT2	391	ZNF784	4	LAX1	0.0125	1708
SLC8B1	391	C1orf95	4	ELAVL4	0.0124224	1712
IL34	391	KSR2	4	ERICH1	0.0124224	1711
SMAD6	391	TRO	4	C19orf70	0.0124069	1713
PERP	391	MCCC1	4	SSPN	0.0123839	1715
ALOX12	391	SSPN	4	ZBTB46	0.0123839	1714
PRRC2C	391	CIRBP	4	KRTAP22-2	0.0123762	1716
RPS6KA3	391	ACY3	4	SLC35D2	0.0121951	1717
EMCN	391	COL4A3	4	CYP39A1	0.0121457	1718
SMAD4	391	PNO1	4	C8A	0.0121359	1719
KLK6	391	CXCR7	4	MINK1	0.0121212	1721
WDR83OS	390	GTSE1	4	NOC3L	0.0121212	1720
DHRS4L1	390	MAPKAPK2	4	F8	0.0120968	1723
SRBD1	390	C1orf112	4	MX2	0.0120968	1722
ZNF543	390	HPN	4	ATP6V1B2	0.0120482	1727
CTXN3	390	SPRTN	4	OSR1	0.0120482	1726
FMO2	390	TRNP1	4	TRO	0.0120482	1725
CCDC144NL	390	SPTA1	4	VEZF1	0.0120482	1724
FEZ1	390	CEPT1	4	PIP5K1A	0.012	1728
ZNF790	390	C1QA	4	SNX20	0.0119904	1729
ATRN	390	IL23A	4	NAA35	0.011976	1730
STARD10	390	ROM1	4	TRPM4	0.0119617	1731
CRIP2	390	ZNF586	4	ASB10	0.0119522	1733
CTTNBP2	390	XPR1	4	NAALADL1	0.0119522	1732
MXD1	390	RAP1GAP2	4	CCDC122	0.0119048	1737
CUL4A	390	YTHDF3	4	CCDC85B	0.0119048	1736
ANKRD55	390	MMP8	4	POLR3K	0.0119048	1735
HAPLN4	390	COX19	4	SPTBN5	0.0119048	1734
MDH1	390	NOL7	4	ZNF592	0.0118577	1738
CSNK2A3	390	TAS2R4	4	CACFD1	0.0118343	1739
BIN3	390	TTC7B	4	TEDDM1	0.011811	1740
MAP7	390	DSCR6	4	HFE2	0.0117994	1741
RAD51D	390	BTNL9	4	C3orf79	0.0117647	1743
CYP27B1	390	REG3G	4	TSN	0.0117647	1742
SIRT3	390	hsa-mir-375	4	TAS2R4	0.0117302	1744
OR51D1	390	PTPN21	4	ADAT3	0.0117188	1746
IRF7	390	PCDHGA3	4	SERPINB9	0.0117188	1745
CXorf61	389	FREM1	4	KCNA3	0.0116959	1749
OR2T2	389	LCOR	4	NT5C1B	0.0116959	1748
CBX7	389	INPP5A	4	PCDH1	0.0116959	1747
ZNF184	389	CD93	4	XPR1	0.0116279	1750
OR51B4	389	ADAR	4	PCP2	0.0115942	1751
FAM174B	389	DLX1	4	SLC22A6	0.011583	1752
OR6V1	389	NENF	4	ZNF609	0.0115607	1753
SHROOM2	389	DNAH14	4	SSX7	0.0115385	1754
RTP4	389	hsa-mir-943	4	EEF1A1	0.0114943	1757
NonTargetingControlGuideForHuman_0647	389	TFAP2D	4	P2RY4	0.0114943	1756
ARFIP1	389	FAM89B	4	TGIF2LY	0.0114943	1755
RNF215	389	SFXN2	4	ABHD14B	0.0114286	1758
GHRHR	389	SLC9A9	4	SPTA1	0.011396	1759
ZNF319	389	TBX10	4	MMP17	0.0112994	1760
CLDN23	389	NAA35	4	MED7	0.0112782	1763
ZNF780A	389	NonTargetingControlGuideForHuman_0082	4	SNX14	0.0112782	1762
PLSCR4	389	NonTargetingControlGuideForHuman_0309	4	TCTE3	0.0112782	1761
USP47	389	SLC4A5	4	BMP8B	0.011236	1764
CSRP1	389	SFT2D2	4	COL4A3	0.0112045	1766
NEB	389	TMCO6	4	KIF9	0.0112045	1765
CDH15	389	STK19	4	LGALS7B	0.0111732	1767
TMOD2	389	EMX1	4	BTBD18	0.0111111	1770
ZSWIM7	389	ABHD14B	4	RBPMS2	0.0111111	1769
HAGH	389	PCP2	4	SREK1	0.0111111	1768
KRTAP5-6	389	TSN	4	GALE	0.0110294	1771
DCTD	389	C10orf68	4	PARP1	0.010989	1773
DMBT1	389	POLH	4	RBMY1E	0.010989	1772
ITSN1	389	MMP17	4	L3MBTL1	0.0109489	1774
LSMEM2	388	DLX5	4	ATP6V1E1	0.010929	1777
VASN	388	NonTargetingControlGuideForHuman_0154	4	C10orf114	0.010929	1776
CXorf23	388	EVX2	4	TCEB3C	0.010929	1775
HOXC8	388	TFAP2B	4	TST	0.0108893	1778
AZU1	388	IQCE	4	ANKRD20A3	0.0108696	1780
EXTL2	388	RRP15	4	PCYOX1L	0.0108696	1779
TFDP3	388	HFE2	4	ACTL9	0.0108303	1783
MFGE8	388	UGT2B11	4	OR51T1	0.0108303	1782
ZNF697	388	hsa-mir-92b	4	VAC14	0.0108303	1781
BPIFB4	388	SFTPA1	4	SFXN2	0.0108108	1784
PRMT5	388	CPXCR1	4	TPRX1	0.0107914	1785
SLC16A8	388	ABT1	4	C1orf192	0.0107527	1786
2020-09-03	388	DMWD	4	VSX1	0.0106762	1787
USP17L2	388	NonTargetingControlGuideForHuman_0599	4	BTC	0.0106667	1790
PER3	388	PRODH	4	SPRY3_Y	0.0106667	1789
ZNF737	388	IL12B	4	YTHDF3	0.0106667	1788
COA4	388	CIB2	4	STX3	0.0106383	1791
P2RY13	388	IFI16	4	UPK1A	0.0106007	1792
PPP2R3A	388	P2RY4	4	LTBP1	0.0105263	1794
MMP28	388	SOHLH2	4	SH2B3	0.0105263	1793
LOC100133267	388	OASL	4	SORBS3	0.0104895	1795
GIT2	388	WDR31	4	ESCO1	0.0104439	1796
ZNF19	388	LHFPL2	4	AGPAT1	0.0104167	1798
RUNX1T1	388	NUPL2	4	WNT2B	0.0104167	1797
IGFBPL1	387	GPR119	4	C2orf57	0.0103806	1800
SMG8	387	DPP8	4	HSD11B1L	0.0103806	1799
GIMAP1-GIMAP5	387	BPIFB3	4	INPP5F	0.0103627	1803
FARP2	387	FICD	4	VCAM1	0.0103627	1802
PCP4	387	LY6G5C	4	XPO6	0.0103627	1801
BTLA	387	ESCO1	4	OR6C76	0.0103448	1804
GABRP	387	PTGFR	4	FBLN1	0.0103093	1805
L3MBTL2	387	hsa-mir-1302-7	4	SH2D2A	0.0102564	1807
OR8S1	387	CBR3	4	SPAG16	0.0102564	1806
ASPM	387	SAMD4A	4	ANO1	0.0102389	1808
GPR18	387	HBZ	4	DRD5	0.0101695	1810
SLC38A6	387	NT5C1B	4	SLC22A7	0.0101695	1809
PSME4	387	NonTargetingControlGuideForHuman_0821	4	CXCR7	0.0101523	1812
PTTG2	387	NonTargetingControlGuideForHuman_0010	4	KSR2	0.0101523	1811
YPEL4	387	GPR113	4	LZTS2	0.010101	1814
FOXO4	387	NFRKB	4	RSAD1	0.010101	1813
ADARB1	387	hsa-mir-136	4	TEKT3	0.0100806	1815
TMEM244	387	BAGE	4	PPP1R9A	0.00996678	1817
MAP3K4	387	KNTC1	4	YEATS4	0.00996678	1816
TRMT61A	387	LOC729020	4	PTGFR	0.00992556	1818
AK2	387	hsa-mir-941-4	4	C7orf63	0.00990099	1821
PANK3	387	BTC	4	RNPS1	0.00990099	1820
SMIM12	387	POU5F2	4	TRAF2	0.00990099	1819
TMBIM6	387	SLC44A2	4	MYH15	0.00985222	1822
TGM6	387	CDC42EP2	4	EGLN2	0.00983607	1824
CDYL2	387	PRDM2	4	SVOP	0.00983607	1823
IL11	387	GABRE	4	CCDC103	0.00980392	1825
SVEP1	386	BAALC	4	SEMA4A	0.00977199	1826
FBXO46	386	HIRIP3	4	STK11	0.0097561	1827
USP19	386	KHDC3L	4	GABRE	0.00970874	1829
SLCO5A1	386	RFNG	4	HMCN1	0.00970874	1828
SPNS2	386	ZBTB46	4	ATP2B1	0.00967742	1831
ELANE	386	CA7	4	B3GALNT1	0.00967742	1830
ZNF248	386	EMC9	4	LCOR	0.00966184	1832
OR1M1	386	ATG4A	4	LYPD6	0.0096463	1833
MAGEA2B	386	NonTargetingControlGuideForHuman_0493	4	C18orf63	0.00961538	1835
NUDT6	386	RFX8	4	GRIA3	0.00961538	1834
SSC5D	386	CPA1	4	PLK4	0.00958466	1836
ARL4D	386	SREK1	4	GPR125	0.00956938	1837
MYO15A	386	NonTargetingControlGuideForHuman_0015	4	BTNL9	0.00954654	1838
OR13C2	386	FERD3L	4	LPCAT4	0.00952381	1841
STARD13	386	TMEM62	4	PPP1R11	0.00952381	1840
ITPKA	386	KCNH8	4	TYRP1	0.00952381	1839
STMN3	386	SNX13	4	EZH1	0.00949367	1842
OR10H4	386	PIGM	4	CNTF	0.00947867	1844
XKR4	386	SERPINA3	4	OR10R2	0.00947867	1843
PGM5	386	ERICH1	4	ADAM12	0.00946372	1845
CD48	386	KIF9	4	ACBD6	0.00943396	1849
IFNA13	386	C9orf139	4	MBL2	0.00943396	1848
DFFA	386	GAL3ST2	4	REG3G	0.00943396	1847
ALAS2	386	KRTAP19-8	4	THBD	0.00943396	1846
DKK4	386	SPDYE1	4	PRDM2	0.00938967	1850
DHFRL1	386	ADAT3	3	ANXA3	0.009375	1851
SPG7	386	BAGE5	3	ASIC5	0.00934579	1856
ULBP3	386	SNX14	3	CDCA5	0.00934579	1855
ATIC	386	HSP90AA1	3	CENPT	0.00934579	1854
CSPP1	386	hsa-mir-6838	3	UPB1	0.00934579	1853
DYRK2	386	L3MBTL1	3	VANGL2	0.00934579	1852
ADC	386	F8	3	HERC3	0.00925926	1858
CYP4A11	385	EPB49	3	USP51	0.00925926	1857
HHLA3	385	OR11A1	3	R3HDM2	0.00923077	1860
ANKRD16	385	VPS39	3	TMEM235	0.00923077	1859
IL6ST	385	JPH1	3	CTAGE15	0.00917431	1866
SLC16A12	385	SPINK4	3	MAB21L1	0.00917431	1865
ANKRD34B	385	CCNF	3	MMP24	0.00917431	1864
NXPH2	385	NLRP3	3	SDC3	0.00917431	1863
RPL26L1	385	LY6G6D	3	SRCIN1	0.00917431	1862
TYROBP	385	AGPAT1	3	TUBB	0.00917431	1861
TEC	385	PCDH11Y	3	CRADD	0.00913242	1869
EPHA10	385	GBX1	3	MAF	0.00913242	1868
CYTH2	385	NonTargetingControlGuideForHuman_0129	3	SLC25A43	0.00913242	1867
SYT17	385	SORBS3	3	DHDH	0.00911854	1870
ANKRD30B	385	hsa-mir-550b-2	3	DPP8	0.00911162	1871
KRTAP5-8	385	SPATA31C1	3	DOCK5	0.00909091	1872
TRPM6	385	GAK	3	KLRG1	0.00906344	1875
LMBRD2	385	BTBD18	3	PPP1R42	0.00906344	1874
MMP7	385	hsa-mir-4717	3	TCEAL1	0.00906344	1873
CES4A	385	KIAA1324L	3	ADM5	0.00896861	1877
TMEM19	385	DICER1	3	MARCKSL1	0.00896861	1876
GPR15	385	hsa-mir-3120	3	MYL12B	0.00894855	1878
FLT4	385	BMP8B	3	DNAJB5	0.00892857	1882
BROX	385	B3GALNT1	3	HOXD12	0.00892857	1881
BAI3	385	EEF1A1	3	RDH12	0.00892857	1880
ATP6V1G3	385	hsa-mir-34c	3	ZNF750	0.00892857	1879
PAPSS2	385	NonTargetingControlGuideForHuman_0246	3	HELZ2	0.00887574	1883
TFB1M	385	LAX1	3	ZNRF3	0.00884956	1884
L3MBTL3	385	CENPT	3	SNX13	0.00883002	1885
KPNA5	385	ZNF793	3	GALNT3	0.00882353	1886
TRPM2	384	C1orf186	3	C7orf55-LUC7L2	0.00881057	1888
PCID2	384	PTGS2	3	TTC28	0.00881057	1887
CCDC33	384	DHFRL1	3	EML1	0.00879765	1889
ZBTB26	384	VAC14	3	CPA6	0.00877193	1893
DENND2D	384	NonTargetingControlGuideForHuman_0081	3	FAM19A2	0.00877193	1892
FAM114A1	384	IL6R	3	MAN2A1	0.00877193	1891
RABIF	384	C18orf63	3	TNFAIP8L2-SCNM1	0.00877193	1890
G6PC3	384	KLRG1	3	IQCE	0.00875274	1895
TUBB8	384	EFNA1	3	KNTC1	0.00875274	1894
TREX2	384	DARS2	3	GBX1	0.00874636	1898
IRF5	384	SLC22A6	3	OPTC	0.00874636	1897
NXPE4	384	PIP5K1A	3	SBF1	0.00874636	1896
OR8B12	384	TCTE3	3	LOC100130348	0.00873362	1899
CDY1B	384	NonTargetingControlGuideForHuman_0833	3	FYTTD1	0.00869565	1901
HNF1A	384	PPP1R9A	3	PCDH11Y	0.00869565	1900
RAD51C	384	LPCAT4	3	MTERF	0.00867052	1902
CWH43	384	SYNGR1	3	CPN2	0.00865801	1904
C9orf123	384	TGIF2LY	3	ECI1	0.00865801	1903
TNMD	384	PTP4A1	3	FYN	0.00862069	1906
FAM65C	384	TMEM147	3	NCOA4	0.00862069	1905
FAM188A	384	CCDC144A	3	LRP3	0.00857143	1907
BRICD5	384	EGLN2	3	CADM3	0.00854701	1908
WDR11	384	hsa-mir-592	3	EFNA1	0.00852273	1910
NALCN	384	HBQ1	3	RPL31	0.00852273	1909
UBAP2L	384	TET3	3	SF3B2	0.00851064	1911
ZNF155	384	GRIA3	3	DICER1	0.00847458	1914
TNFSF4	384	hsa-mir-4655	3	FBXO9	0.00847458	1913
PEMT	384	ZNF197	3	TPST2	0.00847458	1912
SP110	384	CYP39A1	3	RTP2	0.0083682	1915
OR5T3	384	OPTC	3	SLC17A1	0.00835655	1916
SSBP2	384	DHPS	3	DYNAP	0.00833333	1917
LPCAT1	384	RPL7	3	RNF166	0.00829876	1918
USP28	383	GPATCH2L	3	PGLS	0.00826446	1920
SNTN	383	ADAM12	3	TRIM21	0.00826446	1919
ERMN	383	RHEBL1	3	C1orf54	0.00824176	1922
AASDHPPT	383	NonTargetingControlGuideForHuman_0242	3	DCSTAMP	0.00824176	1921
UNKL	383	YEATS4	3	SLC44A2	0.00823045	1923
NTM	383	DLX4	3	EIF5AL1	0.00819672	1926
SVIL	383	DCSTAMP	3	GAK	0.00819672	1925
PHLPP1	383	hsa-mir-138-1	3	SPSB2	0.00819672	1924
FDCSP	383	KY	3	FTHL17	0.00817439	1927
CMTM2	383	hsa-mir-4252	3	FERD3L	0.00816327	1928
EGFR	383	OR6C76	3	CEP72	0.00813008	1932
ESCO1	383	NonTargetingControlGuideForHuman_0789	3	R3HCC1	0.00813008	1931
CERS6	383	ADAL	3	RDH10	0.00813008	1930
USF2	383	DEFB104B	3	SLC25A16	0.00813008	1929
TMEM223	383	FLG	3	MS4A14	0.00809717	1933
SOX15	383	SH2B3	3	BAALC	0.00806452	1936
OR4C6	383	C7orf33	3	CCNF	0.00806452	1935
ITLN1	383	GUCA1A	3	CD1E	0.00806452	1934
YTHDF1	383	MAPKAP1	3	OR2L13	0.00803213	1937
APOL2	383	VSX1	3	TCEB3CL	0.008	1939
FAM13C	383	SLC17A1	3	UBN1	0.008	1938
RFPL3	383	EMC1	3	KAT6B	0.00796813	1940
GTDC1	383	RC3H1	3	SPATA31C1	0.00795756	1941
ZNF836	383	SRCIN1	3	ODAM	0.00793651	1944
ABI2	383	HPS5	3	PPARD	0.00793651	1943
WFDC12	383	RPS6KA6	3	TYRO3	0.00793651	1942
CHRND	383	DDX51	3	ZNF143	0.00790514	1945
PCNP	383	SBF1	3	TRIM50	0.00789474	1946
CREBL2	383	TMEM235	3	PLXDC1	0.00787402	1947
GSTP1	383	MTERF	3	OR6S1	0.00784314	1948
HIST1H2AK	382	EIF2AK2	3	NT5C3B	0.0078125	1951
RTDR1	382	NonTargetingControlGuideForHuman_0888	3	RIIAD1	0.0078125	1950
DNAJC18	382	ASB10	3	ZCCHC17	0.0078125	1949
PCBD2	382	DCAF4	3	MARCKS	0.0077821	1953
NHLRC2	382	MXRA7	3	THAP10	0.0077821	1952
SLC26A8	382	GALNT3	3	DHFRL1	0.00777202	1955
RIT2	382	C19orf47	3	SSC5D	0.00777202	1954
SERPINA9	382	SLC4A2	3	SLC30A1	0.00775194	1956
OXLD1	382	HSD11B1L	3	RABL5	0.00772201	1958
DNAJC27	382	SOX18	3	TUBA1C	0.00772201	1957
TCHHL1	382	hsa-mir-1539	3	HAGH	0.00771208	1959
CDKN2A	382	MX2	3	FAM76B	0.00769231	1961
AKAP4	382	PALM	3	LRRC4C	0.00769231	1960
PPIAL4G	382	CD24	3	GUCA1A	0.00767263	1962
IGFBP3	382	PLK4	3	ACPP	0.00763359	1966
DEPDC1	382	GPR4	3	MRPS9	0.00763359	1965
BSG	382	hsa-mir-548s	3	SPINK4	0.00763359	1964
2020-09-11	382	SMPD2	3	WDR4	0.00763359	1963
TGIF2-C20orf24	382	MBD2	3	NF2	0.00760456	1967
ERVV-2	382	C1orf54	3	NAA16	0.00757576	1969
C6orf47	382	SEMA4A	3	TOX2	0.00757576	1968
SULF2	382	HELZ2	3	DRAXIN	0.00755668	1970
MVD	382	EML1	3	BOLA1	0.00754717	1972
ARL15	381	TOR1AIP2	3	POLR2J3	0.00754717	1971
HSPH1	381	DRD5	3	PALM	0.00753769	1973
S100A4	381	PCSK7	3	AMOT	0.0075188	1975
CHADL	381	MAN2A1	3	HIST1H2BJ	0.0075188	1974
LOC100287036	381	RIF1	3	ADAMTSL4	0.00749064	1976
OTUD1	381	SLC5A5	3	IL12B	0.00747664	1977
ZNF605	381	NGF	3	DOPEY1	0.00746269	1980
OR9K2	381	SSX7	3	PIGP	0.00746269	1979
ATP6V0D2	381	FOXP2	3	STAG3	0.00746269	1978
OR2M2	381	HARBI1	3	ZMPSTE24	0.00743494	1981
BMPR1A	381	PARP1	3	PAPPA2	0.00740741	1982
RPS6KA5	381	UPB1	3	GLOD4	0.00738007	1984
ZNF85	381	CCDC122	3	YPEL3	0.00738007	1983
RHPN2	381	EHD2	3	SYNGR1	0.00735294	1985
EPS8	381	ACTL9	3	MLLT6	0.00732601	1986
WHSC1L1	381	ECHDC2	3	ALX1	0.00729927	1989
CLRN3	381	PRDM6	3	PIGX	0.00729927	1988
DAW1	381	HSPA8	3	RPS6KL1	0.00729927	1987
TRAPPC2L	381	SYDE1	3	HDHD3	0.00727273	1990
VAT1	381	TPRX1	3	ZNF471	0.00724638	1991
STIM1	381	hsa-mir-92a-1	3	MXRA7	0.00722892	1992
SIRT2	381	TEDDM1	3	ZNF100	0.00722022	1993
VASH1	381	ANXA3	3	CLP1	0.00719424	1996
OR10Q1	381	GGT5	3	LEF1	0.00719424	1995
[truncated: 19,698 more rows]
